# Supplementary material for: 2-[2-(2-Bromo­phen­yl)-2-oxoeth­yl]-1λ6,2-benzothia­zole-1,1,3-trione
Source: Acta Crystallogr Sect E Struct Rep Online. 2012 May 26;68(Pt 6):o1889–90. doi: 10.1107/S1600536812022428 (PMC3379449; doi:10.1107/S1600536812022428)
Supplement: Supplementary file 2 [file e-68-o1889-Isup2.hkl]

# 
# h,k,l, Fc-squared, Fo-squared, sigma(Fo-squared) and status flag 
# 
data_I
_shelx_title ' Compound X' 
_shelx_refln_list_code          4 
_shelx_F_calc_maximum      270.12 
_exptl_crystal_F_000       760.00 
_reflns_d_resolution_high  0.7707 
 
loop_ 
 _symmetry_equiv_pos_as_xyz 
 'x, y, z' 
 '-x, -y, -z' 
 
_cell_length_a     7.5740 
_cell_length_b    13.9030 
_cell_length_c    14.8140 
_cell_angle_alpha 110.574 
_cell_angle_beta   96.936 
_cell_angle_gamma  93.640 
 
_shelx_F_squared_multiplier     1.000 
 
loop_ 
 _refln_index_h 
 _refln_index_k 
 _refln_index_l 
 _refln_F_squared_calc 
 _refln_F_squared_meas 
 _refln_F_squared_sigma 
 _refln_observed_status 
   1   0   0      543.66      535.95     14.35 o 
   2   0   0     4253.10     4543.06     57.18 o 
   3   0   0     1763.12     1727.85     24.58 o 
   4   0   0     2794.34     2581.79     85.66 o 
   5   0   0      288.54      351.05     43.87 o 
   6   0   0     1997.19     2126.95    186.02 o 
   7   0   0     1909.22     1871.47     39.87 o 
   8   0   0      112.16       62.51     11.68 o 
   9   0   0       74.49       83.25     13.78 o 
  -9   1   0      581.88      549.01     22.57 o 
  -8   1   0      590.02      631.94     28.03 o 
  -7   1   0      347.51      309.14     39.63 o 
  -6   1   0      120.76      100.02     12.13 o 
  -5   1   0     2779.35     2771.07     88.65 o 
  -4   1   0      274.94      252.30     23.07 o 
  -3   1   0     1386.80     1273.39     56.53 o 
  -2   1   0     4098.39     4424.51     59.79 o 
   1   1   0    15407.71    15264.91    974.77 o 
   2   1   0     4576.08     4695.64     93.56 o 
   3   1   0      198.91      232.79      9.92 o 
   4   1   0     7809.43     7915.72    100.61 o 
   5   1   0      666.93      650.38     55.38 o 
   6   1   0       18.19       30.16      7.80 o 
   7   1   0        3.77      -12.07     34.04 o 
   8   1   0     1035.22     1001.29     59.61 o 
   9   1   0      198.45      178.99     40.16 o 
  -9   2   0       22.48       22.21     39.49 o 
  -8   2   0     1820.43     1846.88    114.56 o 
  -7   2   0     1670.00     1753.86     46.85 o 
  -6   2   0        2.95       33.03     20.80 o 
  -5   2   0      212.19      242.56     17.86 o 
  -4   2   0    11231.53    10021.85    183.32 o 
  -3   2   0      249.27      216.60     25.67 o 
  -2   2   0      618.19      710.59     11.68 o 
  -1   2   0     4328.15     4540.20    188.47 o 
   0   2   0     6441.14     5902.18    133.18 o 
   1   2   0     4306.62     4221.77    118.94 o 
   2   2   0     1839.79     2031.12     23.47 o 
   3   2   0     2759.00     2705.51     54.85 o 
   4   2   0     3355.00     3486.66     60.48 o 
   5   2   0      409.64      340.27     20.22 o 
   6   2   0     1923.44     1860.68     38.92 o 
   7   2   0      273.99      268.79     46.28 o 
   8   2   0       58.32       63.88     14.15 o 
   9   2   0        4.98       30.18     44.78 o 
  -9   3   0      234.88      228.97     22.87 o 
  -8   3   0       51.65       79.63     68.96 o 
  -7   3   0       10.37       32.95     11.93 o 
  -6   3   0      312.32      312.60     43.63 o 
  -5   3   0     1629.95     1588.24     47.00 o 
  -4   3   0      986.96     1068.99     19.32 o 
  -3   3   0     4144.55     4001.11     62.84 o 
  -2   3   0       57.13      100.58      5.97 o 
  -1   3   0      322.39      372.91     21.57 o 
   0   3   0     6950.81     7189.40    266.72 o 
   1   3   0       52.51      102.17      5.30 o 
   2   3   0     5243.89     4969.62    105.17 o 
   3   3   0      726.54      752.40     48.63 o 
   4   3   0     8091.56     8054.40    101.49 o 
   5   3   0     2457.89     2355.29     43.92 o 
   6   3   0     4861.07     4762.77    229.69 o 
   7   3   0      741.69      663.18     37.08 o 
   8   3   0       59.28        0.66     46.18 o 
   9   3   0      266.07      165.07     29.47 o 
  -9   4   0       49.93        7.18     11.12 o 
  -8   4   0     1092.92     1052.38     40.52 o 
  -7   4   0     1079.02     1065.66    120.62 o 
  -6   4   0      189.93      168.39     33.66 o 
  -5   4   0     3710.88     3593.77     87.45 o 
  -4   4   0     1003.06      877.76     18.95 o 
  -3   4   0     8500.57     8698.06    133.14 o 
  -2   4   0      122.91      203.09      5.73 o 
  -1   4   0     1436.05     1256.40     16.29 o 
   0   4   0     6830.00     7123.13     86.50 o 
   1   4   0     1614.24     1514.33     25.45 o 
   2   4   0      963.41     1115.97     17.28 o 
   3   4   0     8974.80     8986.24    197.48 o 
   4   4   0     3230.95     3278.70     67.51 o 
   5   4   0      404.45      338.20      7.96 o 
   6   4   0      305.59      268.09     17.19 o 
   7   4   0      974.55     1076.78     33.55 o 
   8   4   0      337.32      306.39     76.13 o 
   9   4   0       20.78       -7.61     17.34 o 
  -9   5   0      172.92      225.70     34.43 o 
  -8   5   0      124.36      108.96     49.45 o 
  -7   5   0      177.22      162.33     28.17 o 
  -6   5   0     3158.76     2981.46     70.16 o 
  -5   5   0        8.70       16.60     54.80 o 
  -4   5   0     1351.02     1170.87     40.45 o 
  -3   5   0      170.49      202.47      6.11 o 
  -2   5   0    13549.12    12927.54    173.60 o 
  -1   5   0     6358.44     6603.97     83.29 o 
   0   5   0     3949.77     3797.10     70.69 o 
   1   5   0     3212.48     2933.90    132.66 o 
   2   5   0     3984.42     3775.68     45.86 o 
   3   5   0     2725.90     2737.92     55.18 o 
   4   5   0       55.14       73.04      5.81 o 
   5   5   0     4310.94     4090.87     61.77 o 
   6   5   0      231.34      195.12     10.18 o 
   7   5   0      388.08      291.57     19.84 o 
   8   5   0      169.74      167.26     32.02 o 
  -9   6   0      959.17      889.75     34.65 o 
  -8   6   0      294.25      272.24     22.49 o 
  -7   6   0     1889.42     1868.38     51.49 o 
  -6   6   0        6.59       93.16     20.08 o 
  -5   6   0     2460.21     2431.95     49.26 o 
  -4   6   0      941.43      985.20     30.14 o 
  -3   6   0       78.60      126.30      8.21 o 
  -2   6   0       29.09       38.20     13.48 o 
  -1   6   0     8416.04     8392.10    373.86 o 
   0   6   0      437.39      511.48     25.14 o 
   1   6   0     2079.01     2170.24     52.15 o 
   2   6   0     3278.99     3261.26    118.02 o 
   3   6   0      618.31      637.08     29.95 o 
   4   6   0     1711.68     1680.69     28.77 o 
   5   6   0        1.46        1.77     15.31 o 
   6   6   0     1246.30     1276.10     35.64 o 
   7   6   0       29.14        8.39     11.79 o 
   8   6   0      109.15       35.54     26.97 o 
  -9   7   0      108.01       93.53     20.97 o 
  -8   7   0      656.69      571.76     93.66 o 
  -7   7   0        1.38      -10.20     16.85 o 
  -6   7   0     1645.98     1639.31     36.55 o 
  -5   7   0      927.17      916.49     22.55 o 
  -4   7   0     1969.51     1960.75     43.96 o 
  -3   7   0     4951.98     5029.62     66.43 o 
  -2   7   0     5238.50     5296.48     68.18 o 
  -1   7   0      232.03      228.39      5.38 o 
   0   7   0        4.33       20.81     15.89 o 
   1   7   0     6863.16     6721.39     85.45 o 
   2   7   0        0.65        8.71      2.74 o 
   3   7   0      248.99      237.65      7.61 o 
   4   7   0        9.51       37.06     19.69 o 
   5   7   0       68.70       34.09      6.12 o 
   6   7   0       88.20       98.62     12.49 o 
   7   7   0        3.74      -12.52     10.78 o 
   8   7   0      108.32       29.85     26.10 o 
  -9   8   0      496.18      564.75     65.49 o 
  -8   8   0       14.47       93.02     17.59 o 
  -7   8   0      417.28      363.68     41.94 o 
  -6   8   0      410.05      342.50     34.91 o 
  -5   8   0       21.33      -17.57     30.34 o 
  -4   8   0      505.62      569.29     33.32 o 
  -3   8   0     1578.49     1511.27     31.53 o 
  -2   8   0     2312.73     2383.17     58.89 o 
  -1   8   0     1134.84     1266.33     20.14 o 
   0   8   0       88.01      106.69      5.79 o 
   1   8   0        3.04       13.58      8.14 o 
   2   8   0     3304.66     3218.62    152.79 o 
   3   8   0      256.44      247.86     23.60 o 
   4   8   0      925.10      975.81     79.60 o 
   5   8   0      473.97      486.25     19.68 o 
   6   8   0        3.17       13.70     20.22 o 
   7   8   0      458.53      329.42     23.22 o 
   8   8   0       74.12       36.60     20.99 o 
  -8   9   0       16.50       28.27     65.15 o 
  -7   9   0      932.25      795.72     45.12 o 
  -6   9   0      329.46      271.13     25.05 o 
  -5   9   0      857.91      827.90     45.02 o 
  -4   9   0        1.86        5.46     51.43 o 
  -3   9   0     7464.86     7468.42    148.80 o 
  -2   9   0      474.42      461.56     24.41 o 
  -1   9   0       10.52       -2.85     12.95 o 
   0   9   0     2726.33     2647.52     45.70 o 
   1   9   0       23.72       44.34      5.83 o 
   2   9   0     1087.55     1103.21     21.57 o 
   3   9   0      651.30      635.22     48.92 o 
   4   9   0       26.17       32.19      8.98 o 
   5   9   0      179.56      139.92     15.27 o 
   6   9   0      405.81      399.49     33.57 o 
   7   9   0       88.58       53.16     18.59 o 
  -8  10   0      359.46      308.25    100.16 o 
  -7  10   0       17.43        0.89     16.29 o 
  -6  10   0      323.87      395.84     59.66 o 
  -5  10   0        5.87       20.81     41.27 o 
  -4  10   0      966.41      865.83     54.27 o 
  -3  10   0      357.65      383.41     17.79 o 
  -2  10   0     2735.02     2590.31     79.40 o 
  -1  10   0       40.74       59.43     15.89 o 
   0  10   0      906.12     1006.18    121.64 o 
   1  10   0     4823.35     4847.93    285.93 o 
   2  10   0      111.53      109.74     11.22 o 
   3  10   0     1969.67     2076.34     37.35 o 
   4  10   0      461.06      450.01     53.06 o 
   5  10   0     1373.09     1549.03     45.79 o 
   6  10   0        0.36       -6.84     18.49 o 
   7  10   0        5.69       63.56     19.26 o 
  -8  11   0      175.74      200.15     59.61 o 
  -7  11   0     2970.62     3049.10     94.42 o 
  -6  11   0      154.42      154.30     18.34 o 
  -5  11   0       40.77       75.63     14.60 o 
  -4  11   0     1127.88     1205.39     39.06 o 
  -3  11   0      945.28      818.28     48.59 o 
  -2  11   0      339.24      317.74     41.65 o 
  -1  11   0        1.16       10.08      6.47 o 
   0  11   0     1858.33     1854.48     46.83 o 
   1  11   0       92.35      153.07     35.73 o 
   2  11   0      396.67      387.11     12.33 o 
   3  11   0      204.40      243.97     11.81 o 
   4  11   0      407.49      433.17     37.66 o 
   5  11   0      170.73      112.76     13.84 o 
   6  11   0      574.03      547.50     39.20 o 
  -7  12   0      247.24      266.15     43.29 o 
  -6  12   0      784.94      738.49     57.25 o 
  -5  12   0      216.29      235.23     21.41 o 
  -4  12   0      445.40      560.20     35.63 o 
  -3  12   0     1859.92     1863.33     64.38 o 
  -2  12   0        1.46       -7.17      7.17 o 
  -1  12   0        6.52        9.62      6.70 o 
   0  12   0      496.52      419.43     32.79 o 
   1  12   0     3254.51     3144.64    151.88 o 
   2  12   0       24.10       24.66      9.17 o 
   3  12   0       23.77       42.42     13.70 o 
   4  12   0       24.26       11.55     17.38 o 
   5  12   0      115.36       90.72     18.30 o 
   6  12   0        5.65      -66.64     44.59 o 
  -7  13   0       33.25       50.84     23.52 o 
  -6  13   0       14.49       30.64     15.89 o 
  -5  13   0        6.10      100.34     20.14 o 
  -4  13   0      197.25      201.03     50.22 o 
  -3  13   0      113.34       74.75     29.71 o 
  -2  13   0      143.96      177.29     22.29 o 
  -1  13   0      108.65       70.95     21.19 o 
   0  13   0      560.76      554.48     65.83 o 
   1  13   0        2.79      -10.22     13.96 o 
   2  13   0       84.54       84.70     46.18 o 
   3  13   0       64.80       65.43     16.42 o 
   4  13   0       12.57       16.28     17.24 o 
   5  13   0       13.54      -27.16     18.11 o 
  -6  14   0       17.05       30.76     28.31 o 
  -5  14   0       56.68       43.10     15.34 o 
  -4  14   0       27.09       23.89     14.42 o 
  -3  14   0      190.46      202.40     38.57 o 
  -2  14   0      611.88      607.12     19.26 o 
  -1  14   0      617.91      602.53     49.26 o 
   0  14   0       58.04      126.11     48.01 o 
   1  14   0       46.88       60.47     14.28 o 
   2  14   0      126.37      127.52     16.12 o 
   3  14   0      239.91      253.42     52.54 o 
   4  14   0      112.64      207.35     27.74 o 
  -5  15   0       40.38      103.41     67.22 o 
  -4  15   0      280.51      320.89     48.06 o 
  -3  15   0        7.32       13.87     13.99 o 
  -2  15   0        0.13       11.23     22.20 o 
  -1  15   0      671.04      712.16     31.27 o 
   0  15   0      500.02      513.46     27.55 o 
   1  15   0       11.79       18.48     25.42 o 
   2  15   0      626.87      650.95     77.19 o 
   3  15   0      227.69      280.83     29.08 o 
  -4  16   0      297.70      241.57     49.55 o 
  -3  16   0       36.02        9.63     28.89 o 
  -1  16   0       46.75       47.65     75.46 o 
   0  16   0      187.08      221.45     90.87 o 
   1  16   0        6.27       18.12     38.47 o 
   2  16   0        3.11        5.68     18.20 o 
   0 -17   1       20.39        2.89     19.36 o 
   1 -17   1        3.02      -28.75     19.16 o 
   2 -17   1      105.45       63.41     27.30 o 
  -2 -16   1       13.76       33.71     17.34 o 
  -1 -16   1      166.86      197.62     24.46 o 
   0 -16   1      261.26      241.09     17.41 o 
   1 -16   1       15.43       17.09     14.04 o 
   2 -16   1        0.59       46.23     26.97 o 
   3 -16   1      148.86      208.12     24.49 o 
   4 -16   1       11.23       75.99     20.85 o 
  -3 -15   1        0.00       53.16     23.98 o 
  -2 -15   1      375.21      431.07     32.26 o 
  -1 -15   1       82.30      118.83     18.11 o 
   0 -15   1      209.42      178.83     43.48 o 
   1 -15   1       24.87       66.24     58.60 o 
   2 -15   1      165.57      235.10     40.55 o 
   3 -15   1      399.34      416.03     46.76 o 
   4 -15   1       20.67       10.09     24.46 o 
   5 -15   1       61.86       53.17     31.88 o 
  -4 -14   1       14.69       24.94     17.34 o 
  -3 -14   1      571.73      585.93     39.10 o 
  -2 -14   1       11.42       53.83     15.04 o 
  -1 -14   1      268.01      291.58     25.86 o 
   0 -14   1       18.44       17.05      9.62 o 
   1 -14   1      239.70      265.10     19.12 o 
   2 -14   1      462.18      462.49     32.55 o 
   3 -14   1      383.29      393.79     47.19 o 
   4 -14   1      612.92      554.56     73.14 o 
   5 -14   1      398.63      430.07    108.54 o 
   6 -14   1      387.32      363.74     46.56 o 
  -5 -13   1      120.98      114.60     27.93 o 
  -4 -13   1      203.45       59.71     22.05 o 
  -3 -13   1      213.02      324.34     87.83 o 
  -2 -13   1      337.95      427.62     23.03 o 
  -1 -13   1       11.44      -16.85     47.33 o 
   0 -13   1        7.93        8.88      9.20 o 
   1 -13   1     2045.15     2130.83     45.25 o 
   2 -13   1       15.97       20.46     24.08 o 
   3 -13   1      109.13      130.98     32.89 o 
   4 -13   1       36.21       56.82     17.34 o 
   5 -13   1     1025.82     1251.45    188.23 o 
   6 -13   1      163.53      128.26     36.55 o 
   7 -13   1      348.88      322.82     28.99 o 
  -6 -12   1      442.52      514.66     33.80 o 
  -5 -12   1      491.98      517.45     35.25 o 
  -4 -12   1        3.08       34.22     18.26 o 
  -3 -12   1      899.03      820.78     22.11 o 
  -2 -12   1      652.10      701.63     19.86 o 
  -1 -12   1        8.48       -6.16     41.41 o 
   0 -12   1      624.42      624.13     17.67 o 
   1 -12   1       11.02       25.48     10.59 o 
   2 -12   1     2030.39     1991.42     34.77 o 
   3 -12   1        1.79       -4.17      9.15 o 
   4 -12   1      645.29      684.10     97.94 o 
   5 -12   1       71.31       92.20     15.77 o 
   6 -12   1       26.54      -10.20     16.85 o 
   7 -12   1      272.26      389.94     26.73 o 
  -6 -11   1      222.59      202.92     30.05 o 
  -5 -11   1       20.90       14.14     58.99 o 
  -4 -11   1       55.55       34.09     21.72 o 
  -3 -11   1       63.67       56.16     17.67 o 
  -2 -11   1        5.51        4.13     18.73 o 
  -1 -11   1      559.11      528.99     40.93 o 
   0 -11   1      127.42      118.26     35.39 o 
   1 -11   1     2595.05     2695.09     85.57 o 
   2 -11   1       17.11       16.77      4.94 o 
   3 -11   1      181.24      200.53     17.03 o 
   4 -11   1      565.59      589.32     28.60 o 
   5 -11   1      350.62      448.62     25.65 o 
   6 -11   1       75.29       42.67     18.09 o 
   7 -11   1      148.41      183.62     51.76 o 
   8 -11   1      405.38      508.53     54.61 o 
  -7 -10   1      148.52      192.42     24.08 o 
  -6 -10   1      875.90      727.31     53.55 o 
  -5 -10   1      309.39      292.62     19.90 o 
  -4 -10   1      289.18      279.83     42.66 o 
  -3 -10   1      130.19      130.98      9.82 o 
  -2 -10   1      689.26      674.04     15.84 o 
  -1 -10   1      932.54      972.73     18.30 o 
   0 -10   1      232.11      290.92      9.16 o 
   1 -10   1      565.51      544.23     11.15 o 
   2 -10   1       49.80       37.83     12.47 o 
   3 -10   1     1193.09     1299.34    103.38 o 
   4 -10   1      104.41      122.37     38.72 o 
   5 -10   1      448.42      378.14     22.52 o 
   6 -10   1       57.14       39.28     15.44 o 
   7 -10   1      825.88      849.63     76.47 o 
   8 -10   1        7.68      -30.73     20.49 o 
  -7  -9   1        9.05       -8.12     53.26 o 
  -6  -9   1        5.33        2.21     11.63 o 
  -5  -9   1       29.25       16.31     33.18 o 
  -4  -9   1      172.93      182.24     26.58 o 
  -3  -9   1     2284.53     2170.18     47.82 o 
  -2  -9   1        8.25       19.55      5.35 o 
  -1  -9   1      178.55      188.94     11.36 o 
   0  -9   1     1762.14     1658.34     26.61 o 
   1  -9   1      702.91      666.51     30.72 o 
   2  -9   1      637.24      614.57     29.33 o 
   3  -9   1      642.71      668.95     19.67 o 
   4  -9   1     5130.93     4925.02    238.17 o 
   5  -9   1     1935.07     1918.27     62.89 o 
   6  -9   1       44.69       24.00     17.26 o 
   7  -9   1      766.06      815.20     32.12 o 
   8  -9   1      900.46     1071.69     45.32 o 
  -8  -8   1      417.35      178.07     43.05 o 
  -7  -8   1        0.39       68.44     62.70 o 
  -6  -8   1       80.56       86.50     53.93 o 
  -5  -8   1     3914.00     3644.24    196.85 o 
  -4  -8   1      339.80      254.42     15.71 o 
  -3  -8   1        9.93       10.23      4.85 o 
  -2  -8   1      242.92      267.08      7.86 o 
  -1  -8   1     1986.12     1890.56     25.27 o 
   0  -8   1        3.14       24.26      3.72 o 
   1  -8   1     1875.17     1876.15     60.67 o 
   2  -8   1     1677.95     1667.41     25.54 o 
   3  -8   1     2824.63     2917.46     45.01 o 
   4  -8   1      274.43      252.02     50.66 o 
   5  -8   1     1180.04     1150.02     33.61 o 
   6  -8   1     1076.46     1089.27     43.67 o 
   7  -8   1      420.79      449.42     27.21 o 
   8  -8   1      624.36      668.51    126.84 o 
   9  -8   1       52.35       57.61     18.58 o 
  -8  -7   1       30.29       16.28     19.26 o 
  -7  -7   1      450.10      454.21     31.11 o 
  -6  -7   1       81.83       81.13     10.50 o 
  -5  -7   1        7.58       -3.79      6.31 o 
  -4  -7   1     4826.71     4929.63     78.25 o 
  -3  -7   1     1644.00     1623.72     23.42 o 
  -2  -7   1      963.73      996.00     20.51 o 
  -1  -7   1     2064.23     2136.27     32.31 o 
   0  -7   1     6327.71     5770.97     72.42 o 
   1  -7   1      815.52      918.75     38.57 o 
   2  -7   1     1112.68     1202.46     39.00 o 
   3  -7   1     1127.42     1048.01     28.03 o 
   4  -7   1     2125.10     2081.77     42.42 o 
   5  -7   1      481.10      458.81     15.99 o 
   6  -7   1      301.77      228.17     13.39 o 
   7  -7   1      525.95      544.35     34.38 o 
   8  -7   1      113.03      135.14     68.38 o 
   9  -7   1      234.10      288.69    116.48 o 
  -8  -6   1      217.51      195.83     66.11 o 
  -7  -6   1       23.66       20.14     35.63 o 
  -6  -6   1        5.51        4.37     13.00 o 
  -5  -6   1     2925.30     2787.02     60.77 o 
  -4  -6   1       58.73       59.46      5.06 o 
  -3  -6   1     1861.71     1886.40     39.10 o 
  -2  -6   1      265.22      291.37     19.12 o 
  -1  -6   1     3103.39     3211.50     38.87 o 
   0  -6   1      281.65      334.00      6.27 o 
   1  -6   1    14912.98    15213.34    173.24 o 
   2  -6   1      610.30      547.19     19.84 o 
   3  -6   1      150.15      212.15      7.75 o 
   4  -6   1     2534.01     2457.15     48.61 o 
   5  -6   1      321.27      362.64     51.19 o 
   6  -6   1     2353.85     2432.21     56.52 o 
   7  -6   1        7.42        2.44     32.21 o 
   8  -6   1      128.60      176.51     19.79 o 
   9  -6   1      529.72      589.90     98.33 o 
  -9  -5   1        4.50      102.37     23.88 o 
  -8  -5   1     2929.92     2942.12    198.20 o 
  -7  -5   1      516.77      555.18     39.49 o 
  -6  -5   1      119.98      103.70     13.53 o 
  -5  -5   1      238.96      280.05     18.25 o 
  -4  -5   1     2559.10     2381.82     34.07 o 
  -3  -5   1      603.89      590.44     10.09 o 
  -2  -5   1        5.65      102.04      4.90 o 
  -1  -5   1     1882.79     1860.41     32.07 o 
   0  -5   1      161.02      189.20      8.91 o 
   1  -5   1     2931.30     2961.60     72.61 o 
   2  -5   1       31.47       58.71      6.26 o 
   3  -5   1     3903.05     3982.47     53.52 o 
   4  -5   1     2706.77     2800.27     85.42 o 
   5  -5   1       97.85      106.20     43.72 o 
   6  -5   1       35.73       20.28     16.81 o 
   7  -5   1      323.89      367.25     57.59 o 
   8  -5   1      905.15      917.69     69.58 o 
   9  -5   1        1.21      -14.42     27.98 o 
  -9  -4   1      255.55      266.48     22.25 o 
  -8  -4   1      151.91      105.16     14.54 o 
  -7  -4   1      171.54      227.17     56.68 o 
  -6  -4   1      203.46      206.97     14.21 o 
  -5  -4   1       26.58       29.53     17.82 o 
  -4  -4   1      186.79      189.60      5.34 o 
  -3  -4   1      658.68      591.93     10.69 o 
  -2  -4   1      653.72      572.53     13.39 o 
  -1  -4   1      641.88      668.50      9.60 o 
   0  -4   1     1045.89      966.92     12.29 o 
   1  -4   1     2457.73     2510.64     48.20 o 
   2  -4   1     9131.71     8985.41    155.68 o 
   3  -4   1     2130.77     2322.90     34.87 o 
   4  -4   1     1011.22      927.11     68.96 o 
   5  -4   1     3091.97     3226.45    301.10 o 
   6  -4   1     2863.86     2803.18     63.79 o 
   7  -4   1      514.83      640.81     98.33 o 
   8  -4   1        1.59       28.57     14.59 o 
   9  -4   1      691.07      562.80     56.39 o 
  -9  -3   1        2.23      -24.56     16.37 o 
  -8  -3   1      447.90      425.87     23.02 o 
  -7  -3   1      297.37      341.42     14.93 o 
  -6  -3   1     2590.29     2838.28     90.91 o 
  -5  -3   1     2215.49     2096.62    143.88 o 
  -4  -3   1     1084.53     1146.22     23.11 o 
  -3  -3   1    11722.29    11613.47    164.06 o 
  -2  -3   1     6864.61     7564.21     94.48 o 
  -1  -3   1     4880.98     4764.87     62.21 o 
   0  -3   1     8505.72     8769.04    104.25 o 
   1  -3   1     5013.46     5296.17     60.74 o 
   2  -3   1     4928.30     4774.64    162.52 o 
   3  -3   1    14355.13    14311.60    270.57 o 
   4  -3   1     2594.96     2742.53     41.37 o 
   5  -3   1       10.59       25.78     10.16 o 
   6  -3   1     2924.17     3423.42     74.58 o 
   7  -3   1      183.98      194.54     19.84 o 
   8  -3   1       50.68       58.51     14.66 o 
   9  -3   1       34.77       42.95     20.27 o 
  -9  -2   1      100.94       79.23     14.50 o 
  -8  -2   1        0.78       12.58     10.13 o 
  -7  -2   1      259.07      258.01     15.03 o 
  -6  -2   1     3185.09     3421.23    251.07 o 
  -5  -2   1      111.15       97.84      6.66 o 
  -4  -2   1     4405.78     4369.20     56.08 o 
  -3  -2   1     3859.83     3867.72     46.37 o 
  -2  -2   1    41450.66    39732.01    568.74 o 
  -1  -2   1     4126.07     4195.33    108.39 o 
   0  -2   1     5500.89     5277.55    150.38 o 
   1  -2   1    12591.52    13245.53    779.65 o 
   2  -2   1     7001.10     6798.99     90.47 o 
   3  -2   1     1783.70     1810.61     50.18 o 
   4  -2   1        3.95       -2.87      7.22 o 
   5  -2   1     4246.62     4206.24    201.57 o 
   6  -2   1       43.16       80.56     12.39 o 
   7  -2   1     2192.54     2372.44     49.16 o 
   8  -2   1      390.90      429.87     36.64 o 
   9  -2   1       22.30       99.69     20.66 o 
  -9  -1   1      510.76      530.18     30.53 o 
  -8  -1   1       98.17       89.41     10.80 o 
  -7  -1   1      169.11      228.01     36.45 o 
  -6  -1   1      238.77      246.66     32.21 o 
  -5  -1   1     2746.99     2648.40     41.65 o 
  -4  -1   1     3640.33     3718.42     49.03 o 
  -3  -1   1       50.08       51.55      4.91 o 
  -2  -1   1      888.27      912.71     11.95 o 
  -1  -1   1       55.53       -1.44      0.96 o 
   2  -1   1     7708.98     7533.73    111.16 o 
   3  -1   1       28.48       37.74      4.70 o 
   4  -1   1      111.10      118.92      7.31 o 
   5  -1   1      279.74      308.85     21.48 o 
   6  -1   1     2026.76     2092.45     42.15 o 
   7  -1   1       63.12       78.21     42.47 o 
   8  -1   1        2.59       13.02     18.25 o 
   9  -1   1      132.54      171.47     47.91 o 
  -9   0   1      243.05      285.25     57.49 o 
  -8   0   1      337.77      318.01     33.56 o 
  -7   0   1      714.32      725.16     67.08 o 
  -6   0   1     6194.69     6308.17    282.13 o 
  -5   0   1      571.17      594.92     14.35 o 
  -4   0   1       92.15       63.09     15.31 o 
  -3   0   1     3821.06     3708.15     48.94 o 
  -2   0   1      299.01      296.53      5.63 o 
   0   0   1        1.22        0.96      0.96 o 
   1   0   1     2902.55     2851.02     56.48 o 
   2   0   1     9589.33     9759.22    130.43 o 
   3   0   1      868.38      776.88     24.27 o 
   4   0   1     1897.71     1790.64     86.19 o 
   5   0   1      354.23      293.01     75.89 o 
   6   0   1      352.86      327.77     15.91 o 
   7   0   1      168.59      206.00     14.31 o 
   8   0   1     1070.29     1031.63     51.81 o 
   9   0   1       10.64       -4.86     18.78 o 
  -9   1   1      224.63      202.50     18.72 o 
  -8   1   1      467.87      527.44     95.49 o 
  -7   1   1      295.95      307.23     14.88 o 
  -6   1   1       11.44        7.33      8.35 o 
  -5   1   1     1113.56     1215.11     24.97 o 
  -4   1   1      127.91      103.00     14.30 o 
  -3   1   1      412.53      536.02     22.34 o 
  -2   1   1    21345.03    22474.99   1367.84 o 
  -1   1   1     6354.71     6354.19    334.62 o 
   1   1   1     1562.01     1655.51     31.74 o 
   2   1   1    18526.54    18793.35    399.33 o 
   3   1   1     3470.18     3278.05     43.49 o 
   4   1   1     1435.23     1471.39     24.35 o 
   5   1   1     4535.15     4580.78     67.53 o 
   6   1   1      444.07      530.49     32.60 o 
   7   1   1     1178.32     1294.84     47.36 o 
   8   1   1      546.90      543.84     36.45 o 
   9   1   1      538.04      586.14     44.88 o 
  -9   2   1       94.25       18.63     31.83 o 
  -8   2   1        2.79       17.58      9.41 o 
  -7   2   1     4072.99     4198.63     80.99 o 
  -6   2   1       27.26       70.56     27.88 o 
  -5   2   1      119.85       96.08     15.75 o 
  -4   2   1      134.82       97.70      6.95 o 
  -3   2   1     2303.52     2070.96     52.29 o 
  -2   2   1    18054.11    18608.32    262.35 o 
  -1   2   1     1345.16     1427.45     43.58 o 
   0   2   1    13725.22    13478.18    295.47 o 
   1   2   1     2418.48     2494.88     42.68 o 
   2   2   1     1945.15     1917.11     59.66 o 
   3   2   1      211.87      269.12      8.67 o 
   4   2   1     4247.92     3862.70    132.37 o 
   5   2   1        0.63        4.03      6.44 o 
   6   2   1      646.94      632.65     33.13 o 
   7   2   1      102.31      144.93     12.21 o 
   8   2   1     1156.22     1197.12     52.05 o 
   9   2   1       20.98       30.76     17.72 o 
  -9   3   1       33.97       64.11     64.38 o 
  -8   3   1      354.42      350.04     38.57 o 
  -7   3   1      179.96      163.77     20.22 o 
  -6   3   1     4000.22     4320.53    143.54 o 
  -5   3   1      450.76      429.63     32.21 o 
  -4   3   1      743.56      634.23     13.24 o 
  -3   3   1     1170.31     1081.75     39.00 o 
  -2   3   1     4937.31     4963.97    161.75 o 
  -1   3   1     5381.24     5750.41    197.81 o 
   0   3   1       99.43      102.44     17.14 o 
   1   3   1    18383.71    18437.93    292.01 o 
   2   3   1     2292.42     2423.15     32.21 o 
   3   3   1     2241.45     2034.86     27.48 o 
   4   3   1     3298.86     3259.70     41.31 o 
   5   3   1     4634.69     4796.54    109.40 o 
   6   3   1     1392.75     1329.76    110.46 o 
   7   3   1        1.02       31.20     26.10 o 
   8   3   1       38.29       38.37     23.16 o 
   9   3   1       88.11      178.07     25.71 o 
  -9   4   1      237.46      214.63     17.95 o 
  -8   4   1      684.64      638.10     39.29 o 
  -7   4   1     1438.85     1407.46     40.29 o 
  -6   4   1      292.89      341.23     18.91 o 
  -5   4   1       61.39       94.38     15.60 o 
  -4   4   1     1642.96     1268.99     67.41 o 
  -3   4   1     3207.55     3258.31     43.36 o 
  -2   4   1       11.76      120.98      7.00 o 
  -1   4   1      353.37      326.88      7.49 o 
   0   4   1     2568.61     2653.11    124.19 o 
   1   4   1      602.41      591.05     42.23 o 
   2   4   1     2463.65     2363.16     96.21 o 
   3   4   1      904.46      957.43     19.20 o 
   4   4   1     2813.00     2755.26     55.28 o 
   5   4   1       60.18       60.67      6.74 o 
   6   4   1     1480.04     1552.13    226.71 o 
   7   4   1      210.86      266.03     26.64 o 
   8   4   1      190.07      201.76     22.73 o 
   9   4   1       29.55       14.35     40.16 o 
  -9   5   1        8.64       11.63     29.81 o 
  -8   5   1       92.17      194.69     31.01 o 
  -7   5   1      714.90      681.15     26.00 o 
  -6   5   1     1474.76     1521.20     68.96 o 
  -5   5   1     2156.28     2295.13    156.55 o 
  -4   5   1      184.33      157.99      9.49 o 
  -3   5   1     8137.94     8190.12    146.05 o 
  -2   5   1       33.06       60.36      3.94 o 
  -1   5   1     7071.42     6963.63     86.97 o 
   0   5   1     2189.21     2324.22     33.84 o 
   1   5   1     1144.11     1118.65     17.29 o 
   2   5   1      776.94      809.96     15.70 o 
   3   5   1      114.61      103.46      6.84 o 
   4   5   1       12.14       57.10     13.10 o 
   5   5   1       10.26       18.84      5.79 o 
   6   5   1      910.86     1012.31     56.00 o 
   7   5   1        8.11       56.21     19.02 o 
   8   5   1        6.65       29.85     33.51 o 
  -9   6   1       48.20       53.45     69.92 o 
  -8   6   1      696.45      769.47     80.46 o 
  -7   6   1      103.32      116.38     18.17 o 
  -6   6   1     1084.18     1007.67     36.55 o 
  -5   6   1      180.98      133.46     14.32 o 
  -4   6   1     5027.33     5105.37    200.94 o 
  -3   6   1     1455.19     1343.58     75.65 o 
  -2   6   1     2540.33     2744.40     89.23 o 
  -1   6   1       22.92      134.37     17.58 o 
   0   6   1     6377.85     6794.92    105.21 o 
   1   6   1     1180.31     1149.46    117.25 o 
   2   6   1        9.87        4.26      3.90 o 
   3   6   1     2416.81     2217.55     51.04 o 
   4   6   1       20.61       34.34      5.51 o 
   5   6   1       70.59       75.25      6.09 o 
   6   6   1      478.53      464.45     41.17 o 
   7   6   1     1061.31     1116.81     74.44 o 
   8   6   1       10.42        5.68     32.21 o 
  -9   7   1       26.49       24.87     30.82 o 
  -8   7   1       43.98       35.45     19.72 o 
  -7   7   1     1123.83     1233.10     89.28 o 
  -6   7   1      445.76      423.94     57.30 o 
  -5   7   1     1392.86     1440.97    116.63 o 
  -4   7   1       29.81       32.52     46.71 o 
  -3   7   1       14.59       46.58     13.58 o 
  -2   7   1     5528.72     5178.48     73.63 o 
  -1   7   1       32.93       27.58     11.56 o 
   0   7   1      881.53      913.38     38.19 o 
   1   7   1      186.24      180.80      8.33 o 
   2   7   1     2116.58     2057.73    164.54 o 
   3   7   1       61.15       64.62     11.03 o 
   4   7   1      523.94      467.40     12.71 o 
   5   7   1     1589.63     1571.48     40.03 o 
   6   7   1        3.44       29.14      9.62 o 
   7   7   1      291.79      341.91     43.05 o 
   8   7   1      247.53      225.65     26.10 o 
  -9   8   1       16.20       -5.93     28.41 o 
  -8   8   1      913.18      950.17     39.27 o 
  -7   8   1      469.47      449.69     25.06 o 
  -6   8   1       68.29       45.79     51.04 o 
  -5   8   1     1015.93     1016.07     96.07 o 
  -4   8   1      271.44      234.02     23.69 o 
  -3   8   1      580.35      548.35     18.48 o 
  -2   8   1      756.81      877.80     16.66 o 
  -1   8   1     7993.27     7771.37    107.25 o 
   0   8   1      130.85      126.03      7.98 o 
   1   8   1        0.05       -5.63      3.76 o 
   2   8   1     1326.85     1280.46     20.71 o 
   3   8   1     7519.42     7596.52    114.35 o 
   4   8   1      353.02      334.94     13.15 o 
   6   8   1      760.53      872.83     40.35 o 
   7   8   1      173.98      293.43     44.16 o 
  -8   9   1       86.91       62.54     17.67 o 
  -7   9   1      187.91      299.64     32.55 o 
  -6   9   1     1409.78     1749.58     69.34 o 
  -5   9   1     1358.78     1509.70     44.88 o 
  -4   9   1      662.13      584.03    100.45 o 
  -3   9   1     2140.61     2400.49    153.71 o 
  -2   9   1      828.28      880.67     40.50 o 
  -1   9   1      130.25      148.71     29.37 o 
   0   9   1     1638.42     1621.49     50.42 o 
   1   9   1     2100.22     1948.62    183.03 o 
   2   9   1      735.80      836.27     15.08 o 
   3   9   1     1309.69     1191.12     18.26 o 
   4   9   1      281.86      280.75     27.30 o 
   5   9   1       83.76       18.82     14.67 o 
   6   9   1        2.11       13.00     19.79 o 
   7   9   1      172.58      186.45     23.69 o 
  -8  10   1      624.13      593.11    141.09 o 
  -7  10   1       85.07       52.46     22.38 o 
  -6  10   1       13.06       -1.35     14.18 o 
  -5  10   1     1695.94     1866.13     50.58 o 
  -4  10   1       18.13       34.95     15.31 o 
  -3  10   1       41.60       64.51     19.89 o 
  -2  10   1       21.60       33.54      6.47 o 
  -1  10   1     2254.64     2191.73     37.63 o 
   0  10   1       84.86      103.58     10.10 o 
   1  10   1      596.27      555.69     96.11 o 
   2  10   1      606.37      569.56     23.07 o 
   3  10   1     1159.15     1187.62     24.66 o 
   4  10   1      655.24      816.87     49.69 o 
   5  10   1       32.96        7.12     17.56 o 
   6  10   1        7.47       -3.24     22.10 o 
  -7  11   1       12.61        6.72     40.45 o 
  -6  11   1      104.42      139.24     67.99 o 
  -5  11   1       83.23       74.07     35.44 o 
  -4  11   1      419.87      427.92     84.08 o 
  -3  11   1     1395.90     1476.87     74.25 o 
  -2  11   1       10.71        5.68      7.70 o 
  -1  11   1      150.65      152.23     39.44 o 
   0  11   1      364.87      348.65     29.81 o 
   1  11   1      130.38      130.69     36.64 o 
   2  11   1      269.77      226.85     13.05 o 
   3  11   1     1836.53     1921.43    115.47 o 
   4  11   1      325.19      305.04     24.09 o 
   5  11   1      476.86      512.25     25.93 o 
   6  11   1       62.40       10.59     26.87 o 
  -7  12   1        6.23        6.96     22.58 o 
  -6  12   1      100.14      164.97     24.08 o 
  -5  12   1      290.87      292.44     18.75 o 
  -4  12   1      775.93      833.77     38.86 o 
  -3  12   1      240.17      229.25     23.88 o 
  -2  12   1     1006.26      943.75     71.60 o 
  -1  12   1       55.94       57.18      8.75 o 
   0  12   1      247.44      284.63     87.25 o 
   1  12   1     1658.64     1670.11     42.20 o 
   2  12   1      150.50      116.30     16.42 o 
   3  12   1      693.40      681.82     45.31 o 
   4  12   1      256.32      309.82     82.97 o 
   5  12   1      197.24      163.43     22.25 o 
  -6  13   1       20.54      169.84     56.00 o 
  -5  13   1        7.47       36.47     12.89 o 
  -4  13   1       18.51        7.70     36.64 o 
  -3  13   1     1032.99     1511.28    149.90 o 
  -2  13   1      492.41      448.17     62.17 o 
  -1  13   1      283.58      237.23     15.89 o 
   0  13   1      338.61      348.46     15.25 o 
   1  13   1      180.28      304.81     20.34 o 
   2  13   1       45.55       46.93     20.85 o 
   3  13   1      327.47      320.78     36.07 o 
   4  13   1      325.69      388.59     26.75 o 
  -6  14   1     1385.43     1478.91    200.27 o 
  -5  14   1       58.40       30.06     24.65 o 
  -4  14   1      406.04      430.31     84.17 o 
  -3  14   1      185.26      142.01     17.22 o 
  -2  14   1      332.40      326.89     16.33 o 
  -1  14   1      439.36      447.73     22.41 o 
   0  14   1       55.48       78.49     14.11 o 
   1  14   1       45.78       47.32     18.30 o 
   2  14   1      132.11       84.94     22.92 o 
   3  14   1        8.26       27.87     14.32 o 
   4  14   1        3.02       24.08     27.06 o 
  -5  15   1     1054.09     1067.04     37.98 o 
  -4  15   1      121.23       57.32     34.62 o 
  -3  15   1      191.76      168.26     64.72 o 
  -2  15   1      225.14      300.81     54.80 o 
  -1  15   1       75.37       42.00     22.20 o 
   0  15   1      235.09      250.61     84.27 o 
   1  15   1      179.70      168.85     45.36 o 
   2  15   1      100.53       58.33     40.55 o 
  -3  16   1        9.70       -2.88     23.91 o 
  -2  16   1       92.03      127.64     22.54 o 
  -1  16   1      208.64      150.77     42.62 o 
   0  16   1       50.01        3.38     28.41 o 
   1  16   1       23.11       -8.67     20.32 o 
  -1 -17   2      139.99      142.73     25.23 o 
   0 -17   2      355.51      325.13     20.13 o 
   1 -17   2       10.54       23.14     12.16 o 
   2 -17   2       48.34      131.20     40.50 o 
   3 -17   2      140.71      288.03     32.60 o 
  -3 -16   2       78.33       36.60     20.99 o 
  -2 -16   2      292.37      262.44     24.17 o 
  -1 -16   2        2.58      -13.39     11.56 o 
   0 -16   2      125.10      175.07     15.89 o 
   1 -16   2       22.47       60.49     55.95 o 
   2 -16   2        1.03       17.72     39.92 o 
   3 -16   2      283.30      261.89     27.33 o 
   4 -16   2      571.22      560.21     54.36 o 
  -4 -15   2      369.80      317.33     26.58 o 
  -3 -15   2      485.62      533.06     31.49 o 
  -2 -15   2       86.78       27.83     21.28 o 
  -1 -15   2     1282.49     1278.71     47.00 o 
   0 -15   2        1.06       45.96     11.86 o 
   1 -15   2       52.94       62.39     30.53 o 
   2 -15   2      184.86      184.43     15.16 o 
   3 -15   2     1006.56     1099.58     38.90 o 
   4 -15   2       96.61       96.95     16.39 o 
   5 -15   2      290.74      294.58     78.97 o 
  -5 -14   2      508.95      471.90     35.06 o 
  -4 -14   2      199.62      305.29     26.00 o 
  -3 -14   2       11.64       36.60     18.39 o 
  -2 -14   2       14.62       28.58     21.72 o 
  -1 -14   2      124.31      139.85     43.87 o 
   0 -14   2      940.92     1148.88     33.78 o 
   1 -14   2       15.20       28.42     22.73 o 
   2 -14   2        0.38        2.92      8.23 o 
   3 -14   2       92.03      104.62     13.85 o 
   4 -14   2      235.18      261.16     52.97 o 
   5 -14   2        6.13      -18.07     32.31 o 
   6 -14   2      305.83      271.56     25.18 o 
  -5 -13   2      443.61      441.37     39.10 o 
  -4 -13   2        8.82       33.71     15.51 o 
  -3 -13   2      485.94      538.05     71.51 o 
  -2 -13   2      113.28      106.59      9.97 o 
  -1 -13   2      257.85      223.00     15.02 o 
   0 -13   2       10.24       27.53     27.50 o 
   1 -13   2      653.59      520.98     17.92 o 
   2 -13   2      637.01      597.98     16.41 o 
   3 -13   2       11.87       38.11      8.00 o 
   4 -13   2        3.22       17.28     27.54 o 
   5 -13   2        1.78       11.95     40.88 o 
   6 -13   2       19.88      -18.85     16.14 o 
   7 -13   2       73.21       59.46     56.39 o 
  -6 -12   2        1.77       14.35     17.14 o 
  -5 -12   2        1.60       -9.63     17.34 o 
  -4 -12   2      380.96      408.64     22.01 o 
  -3 -12   2        4.04       23.57      8.59 o 
  -2 -12   2      378.07      351.05     70.50 o 
  -1 -12   2       97.93       83.28     45.70 o 
   0 -12   2        1.94       15.04      4.67 o 
   1 -12   2      189.28      172.36      8.82 o 
   2 -12   2        3.05       21.52      7.80 o 
   3 -12   2     1734.57     1740.65    173.83 o 
   4 -12   2      416.42      462.81     23.84 o 
   5 -12   2      189.52      113.93     20.51 o 
   6 -12   2      555.22      600.44     39.15 o 
   7 -12   2      116.32       93.53     28.03 o 
  -7 -11   2       39.51       38.52     18.11 o 
  -6 -11   2       49.91      126.93     19.55 o 
  -5 -11   2       22.36       35.35     30.24 o 
  -4 -11   2       67.17       38.24     11.83 o 
  -3 -11   2        4.43       15.26      6.19 o 
  -2 -11   2     2068.22     1996.93    134.25 o 
  -1 -11   2       89.86      101.77     28.89 o 
   0 -11   2       51.79       61.95      5.25 o 
   1 -11   2     1659.94     1716.33     68.91 o 
   2 -11   2      493.56      534.03     15.75 o 
   3 -11   2      620.64      570.44     25.86 o 
   4 -11   2     1029.45     1039.33     68.86 o 
   5 -11   2     1921.33     1893.16     49.40 o 
   6 -11   2      259.57      244.85     19.93 o 
   7 -11   2        1.58        7.75     18.20 o 
   8 -11   2       15.80       42.66     62.12 o 
  -7 -10   2      262.25      216.42     47.77 o 
  -6 -10   2      352.81      375.02     25.23 o 
  -5 -10   2      606.32      655.65     21.73 o 
  -4 -10   2       40.03       39.12      7.19 o 
  -3 -10   2     2027.67     1916.76     30.64 o 
  -2 -10   2     3160.81     3245.35    181.92 o 
  -1 -10   2      539.47      561.64     17.77 o 
   0 -10   2     1666.04     1680.07     30.43 o 
   1 -10   2     1863.82     1927.38     68.91 o 
   2 -10   2     4361.34     4318.26     54.78 o 
   3 -10   2      176.23      187.97     11.24 o 
   4 -10   2      248.08      187.19     44.30 o 
   5 -10   2      178.40      199.19    112.68 o 
   6 -10   2      955.59     1033.16    122.41 o 
   7 -10   2        0.97       12.28     16.43 o 
   8 -10   2       51.55       19.16     23.88 o 
  -7  -9   2      321.51      325.49     30.63 o 
  -6  -9   2      517.36      668.03     23.06 o 
  -5  -9   2       12.31        4.77      9.23 o 
  -4  -9   2      244.83      253.53      9.77 o 
  -3  -9   2       12.54        7.66      4.65 o 
  -2  -9   2     9888.68     9809.56    146.05 o 
  -1  -9   2       75.45       77.55     23.21 o 
   0  -9   2     1130.91     1186.90     32.98 o 
   1  -9   2     1420.82     1327.00     77.96 o 
   2  -9   2      984.16      970.42     35.87 o 
   3  -9   2      124.19      104.13      7.48 o 
   4  -9   2      963.73      898.77     28.94 o 
   5  -9   2     2570.68     2816.86    143.64 o 
   6  -9   2       48.32       69.60     47.19 o 
   7  -9   2      592.73      530.26     32.84 o 
   8  -9   2      208.13      355.72    114.60 o 
  -8  -8   2        0.19       20.22     20.13 o 
  -6  -8   2      653.46      785.07     56.05 o 
  -5  -8   2     3107.32     2965.73    215.63 o 
  -4  -8   2     1165.15     1192.37     33.27 o 
  -3  -8   2      605.54      591.60     27.64 o 
  -2  -8   2     1348.93     1260.70     68.47 o 
  -1  -8   2     1692.38     1762.97     25.63 o 
   0  -8   2      288.95      272.99     21.72 o 
   1  -8   2      844.58      943.77     54.08 o 
   2  -8   2      344.37      289.04     26.44 o 
   3  -8   2      501.91      478.98     11.95 o 
   4  -8   2      127.61      101.31      7.67 o 
   5  -8   2       35.49       21.23     20.13 o 
   6  -8   2     1073.66      983.61     30.43 o 
   7  -8   2      987.91     1040.91    171.38 o 
   8  -8   2       78.86       81.95     88.55 o 
   9  -8   2      160.44      167.58     63.61 o 
  -8  -7   2        0.20       11.08     13.07 o 
  -7  -7   2      375.22      410.26     32.07 o 
  -6  -7   2       29.74       74.25     24.94 o 
  -5  -7   2       97.63       92.89      9.63 o 
  -4  -7   2      990.40      997.57     18.11 o 
  -3  -7   2     3423.82     3422.22     54.46 o 
  -2  -7   2        4.81       -5.38      6.26 o 
  -1  -7   2     2169.73     2457.31     43.24 o 
   0  -7   2     2066.31     2302.43     26.97 o 
   1  -7   2    10598.79    11023.45    121.49 o 
   2  -7   2     2564.52     2667.96     94.86 o 
   3  -7   2      276.73      325.99     14.64 o 
   4  -7   2     2778.12     2678.95     44.75 o 
   5  -7   2       15.09       13.43      6.50 o 
   6  -7   2      212.08      227.79     67.94 o 
   7  -7   2       95.78      119.89     22.63 o 
   8  -7   2     1864.08     1972.37    156.45 o 
   9  -7   2       32.82       -3.55     26.44 o 
  -8  -6   2      102.56       67.66     16.52 o 
  -7  -6   2        8.32       11.10     11.28 o 
  -6  -6   2        5.76        4.82      4.10 o 
  -5  -6   2      470.47      461.40     24.90 o 
  -4  -6   2      775.17      699.92     11.61 o 
  -3  -6   2       54.67       41.94      7.17 o 
  -2  -6   2      274.65      234.63      5.95 o 
  -1  -6   2     3028.73     3246.18     89.71 o 
   0  -6   2       26.48       37.61      2.98 o 
   1  -6   2       22.24       14.92      4.29 o 
   2  -6   2     2014.50     2046.69     45.02 o 
   3  -6   2     4786.77     4688.91     57.10 o 
   4  -6   2      514.03      522.37     33.32 o 
   5  -6   2     2727.93     2916.34     66.32 o 
   6  -6   2       56.55      -18.90     21.14 o 
   7  -6   2       10.66      -23.62     15.75 o 
   8  -6   2      604.56      585.81    126.59 o 
   9  -6   2      972.87     1148.31    153.27 o 
  -9  -5   2      169.70      125.49     19.45 o 
  -8  -5   2      279.23      212.74     18.97 o 
  -7  -5   2     1578.39     1655.86     42.66 o 
  -6  -5   2       67.14       76.52      6.66 o 
  -5  -5   2      308.21      314.56      8.75 o 
  -4  -5   2      982.30      933.55     21.81 o 
  -3  -5   2     3646.39     3619.83    117.98 o 
  -2  -5   2     2261.26     2395.40     39.53 o 
  -1  -5   2      998.35      974.24     12.95 o 
   0  -5   2    20459.50    20802.19    531.37 o 
   1  -5   2    13427.00    14209.11    173.76 o 
   2  -5   2      722.18      724.72     41.36 o 
   3  -5   2      132.65      113.60      5.12 o 
   4  -5   2     6481.43     5984.97    108.10 o 
   5  -5   2       48.17      104.03     53.59 o 
   6  -5   2       30.63       70.29     17.86 o 
   7  -5   2      491.93      513.89     27.67 o 
   8  -5   2      312.29      434.17     61.35 o 
   9  -5   2        9.18       50.31     13.62 o 
  -9  -4   2      361.65      349.01     23.21 o 
  -8  -4   2      638.86      618.58     22.62 o 
  -7  -4   2      178.64      159.01     11.80 o 
  -6  -4   2     1990.92     1951.74     27.67 o 
  -5  -4   2      384.71      349.22     10.45 o 
  -4  -4   2     1550.55     1553.33     20.52 o 
  -3  -4   2     4865.15     5224.50     55.45 o 
  -2  -4   2      759.14      663.41      7.99 o 
  -1  -4   2    11090.28    11588.59    107.44 o 
   0  -4   2      953.08      993.81     45.94 o 
   1  -4   2    15148.76    15029.20    168.15 o 
   2  -4   2      312.98      328.18     21.04 o 
   3  -4   2      643.44      530.59     23.50 o 
   4  -4   2      113.55       67.90     22.68 o 
   5  -4   2     3295.09     3359.27    135.70 o 
   6  -4   2      522.80      605.94     24.94 o 
   7  -4   2      279.54      289.60     93.71 o 
   8  -4   2      419.78      559.16     32.26 o 
   9  -4   2        2.34      -14.23     16.61 o 
  -9  -3   2      206.20      217.27     18.30 o 
  -8  -3   2     1075.77     1057.23     81.19 o 
  -7  -3   2     1846.11     1858.35     38.45 o 
  -6  -3   2     1195.38     1196.65     83.45 o 
  -5  -3   2      231.41      264.23      8.54 o 
  -4  -3   2      273.15      170.58     15.79 o 
  -3  -3   2     2192.43     2395.97     26.79 o 
  -2  -3   2      512.88      595.37     18.88 o 
  -1  -3   2      154.11      168.68      7.75 o 
   0  -3   2    10238.54    10580.30    103.81 o 
   1  -3   2    10332.54    10481.51    124.83 o 
   2  -3   2     1830.15     1801.97     47.48 o 
   3  -3   2     2103.81     2091.68     41.07 o 
   4  -3   2     1070.71     1054.78     33.27 o 
   5  -3   2      435.34      460.89     25.67 o 
   6  -3   2     1032.23     1227.10     53.93 o 
   7  -3   2      418.08      401.62     43.29 o 
   8  -3   2       41.14       40.29     36.64 o 
   9  -3   2       25.23       -2.89     16.47 o 
  -9  -2   2      296.10      292.84     30.29 o 
  -8  -2   2      145.15      175.39     24.37 o 
  -7  -2   2      426.20      417.01     15.18 o 
  -6  -2   2      750.08      726.58     38.72 o 
  -5  -2   2     1436.29     1403.81     22.77 o 
  -4  -2   2      729.17      741.73     15.17 o 
  -3  -2   2     7975.81     7698.93     86.10 o 
  -2  -2   2     2227.94     2416.76     27.80 o 
  -1  -2   2     1065.70     1128.27     38.33 o 
   0  -2   2     1429.56     1569.97     30.82 o 
   1  -2   2     2897.93     2593.79     60.05 o 
   2  -2   2    11214.90    10529.13    139.60 o 
   3  -2   2      360.69      397.71     29.18 o 
   4  -2   2      214.38      192.04      9.00 o 
   5  -2   2      635.72      606.50     45.26 o 
   6  -2   2     4228.67     4314.94    154.81 o 
   7  -2   2       71.45       48.22     18.35 o 
   8  -2   2      287.21      485.32    136.85 o 
   9  -2   2     1017.59     1037.82     41.40 o 
  -9  -1   2        7.46       27.85     24.61 o 
  -8  -1   2      902.59      951.76     25.91 o 
  -7  -1   2       59.55       59.15     12.33 o 
  -6  -1   2     1071.32     1129.13     67.46 o 
  -5  -1   2      692.93      738.68     66.79 o 
  -4  -1   2     6581.82     6480.88    141.71 o 
  -3  -1   2      512.55      459.39     25.67 o 
  -2  -1   2     8541.89     8761.02     95.91 o 
  -1  -1   2      474.08      514.46     32.12 o 
   1  -1   2      383.79      435.38     29.76 o 
   2  -1   2     1336.99     1442.95     50.51 o 
   3  -1   2     3769.96     3460.66     50.28 o 
   4  -1   2      223.29      210.22     19.45 o 
   5  -1   2      108.25      131.78     10.44 o 
   6  -1   2     1966.78     2114.08     45.37 o 
   7  -1   2     1366.52     1262.36     35.06 o 
   8  -1   2      140.27      111.78     41.03 o 
   9  -1   2        0.58       56.98     19.19 o 
  -9   0   2      650.83      697.49     34.24 o 
  -8   0   2        4.06       46.49     29.37 o 
  -7   0   2      216.09      231.43     13.82 o 
  -6   0   2     1966.65     1921.54     38.23 o 
  -5   0   2     2207.97     2212.82     35.61 o 
  -4   0   2      100.59      103.70     12.13 o 
  -3   0   2     1649.70     1816.26     42.47 o 
  -2   0   2    50449.54    51324.68   1178.02 o 
  -1   0   2     1353.50     1408.89     24.72 o 
   0   0   2     3907.51     3280.58    184.86 o 
   1   0   2     6561.16     6141.96     97.58 o 
   2   0   2     2577.03     2349.33     31.69 o 
   3   0   2      415.37      572.15     13.29 o 
   4   0   2     2903.16     3086.96    120.38 o 
   5   0   2     5678.48     5824.72    119.03 o 
   6   0   2     1026.50     1119.15     71.60 o 
   7   0   2      505.82      671.36     25.18 o 
   8   0   2       21.10       28.60     14.93 o 
   9   0   2      342.07      292.67     25.98 o 
  -9   1   2      322.65      285.58     19.61 o 
  -8   1   2      870.48      699.87     48.78 o 
  -7   1   2      391.16      436.75     22.15 o 
  -6   1   2      519.88      466.39     34.53 o 
  -5   1   2     2038.29     1918.98    155.10 o 
  -4   1   2      495.41      592.90     21.09 o 
  -3   1   2      300.28      254.78     12.95 o 
  -2   1   2      137.86      192.25     12.04 o 
  -1   1   2    10765.56    10548.59    416.57 o 
   0   1   2     7524.26     7629.89    325.66 o 
   1   1   2      239.87      301.41      7.49 o 
   2   1   2    10941.43    11156.00    125.13 o 
   3   1   2     4029.25     3759.85     76.23 o 
   4   1   2     1967.74     2197.60     95.25 o 
   5   1   2       19.10       29.50      9.15 o 
   6   1   2     3055.21     3190.05     68.76 o 
   7   1   2       55.90       62.27     11.24 o 
   8   1   2       33.04       47.82     13.80 o 
   9   1   2       30.42       53.04     20.91 o 
  -9   2   2     1428.79     1491.50     46.59 o 
  -8   2   2        2.33      -28.77     22.73 o 
  -7   2   2        6.88       30.54      8.95 o 
  -6   2   2     4228.43     4040.68    138.92 o 
  -5   2   2      458.78      567.95     16.63 o 
  -4   2   2     3943.75     4070.56     54.12 o 
  -3   2   2     1645.14     1718.46     48.92 o 
  -2   2   2    18165.25    18371.99    792.99 o 
  -1   2   2      110.72      285.99     34.57 o 
   0   2   2     6195.26     6257.09    216.93 o 
   1   2   2     2932.47     3117.57     74.73 o 
   2   2   2      251.39      255.43      8.86 o 
   3   2   2      766.02      805.52     26.48 o 
   4   2   2     4931.96     5186.05    154.96 o 
   5   2   2       28.54       34.91      8.52 o 
   6   2   2       49.15       45.61      6.61 o 
   7   2   2      313.59      416.54     21.82 o 
   8   2   2      258.73      299.17     19.21 o 
   9   2   2       90.97      148.03     77.77 o 
  -9   3   2      528.44      511.03     35.01 o 
  -8   3   2      230.37      323.44     28.94 o 
  -7   3   2      105.45      113.16     12.47 o 
  -6   3   2        2.22       55.79     13.58 o 
  -5   3   2     4169.88     4068.18     65.63 o 
  -4   3   2     1624.78     1689.14     40.74 o 
  -3   3   2        1.29        1.13      2.79 o 
  -2   3   2     6249.62     6343.72     87.40 o 
  -1   3   2    10856.58    10986.28    142.60 o 
   0   3   2     5111.19     5074.68     68.78 o 
   1   3   2      186.02      236.64      6.87 o 
   2   3   2     4287.08     4290.23    115.62 o 
   3   3   2     1925.59     2057.47     55.04 o 
   4   3   2      128.26      119.12      7.42 o 
   5   3   2      263.37      280.33     11.30 o 
   6   3   2       24.50       -3.30     11.27 o 
   7   3   2      895.66     1008.17     96.07 o 
   8   3   2      135.95      186.20     29.37 o 
   9   3   2      264.61      384.65     48.73 o 
  -9   4   2       40.03       73.64     24.46 o 
  -8   4   2       40.08       97.50     63.71 o 
  -7   4   2      834.67      795.73     48.25 o 
  -6   4   2     1074.51     1077.19     53.21 o 
  -5   4   2      126.54      166.51      8.05 o 
  -4   4   2     1134.02     1052.67     69.87 o 
  -3   4   2      740.81      604.40     31.93 o 
  -2   4   2       47.94       44.62      8.81 o 
  -1   4   2       44.85       36.62      5.73 o 
   0   4   2      273.37      450.28     40.50 o 
   1   4   2     7074.10     6673.98    146.24 o 
   2   4   2     2068.63     2132.62     41.60 o 
   3   4   2       19.32       18.02      7.66 o 
   4   4   2     1034.03      863.00     17.38 o 
   5   4   2      423.62      431.25     18.06 o 
   6   4   2       91.73       95.54     14.54 o 
   7   4   2      221.76      254.07     16.90 o 
   8   4   2     1272.15     1217.70    131.36 o 
  -9   5   2      149.00      164.30     17.46 o 
  -8   5   2      737.92      653.10     26.98 o 
  -7   5   2       41.95       72.22     16.12 o 
  -6   5   2     1706.62     1717.47     67.27 o 
  -5   5   2      213.77      320.56     80.46 o 
  -4   5   2     3220.15     3182.73    112.49 o 
  -3   5   2      604.98      557.88     19.07 o 
  -2   5   2     3023.10     2660.38     36.89 o 
  -1   5   2     7159.77     7106.25     87.85 o 
   0   5   2      175.66      158.10      7.33 o 
   1   5   2     1737.00     1729.36     29.10 o 
   2   5   2     2393.33     2370.78     42.23 o 
   3   5   2     5359.34     5326.65    189.72 o 
   4   5   2      391.41      347.35     32.36 o 
   5   5   2     1931.80     1894.77     33.05 o 
   6   5   2       78.02       91.43     10.47 o 
   7   5   2      159.71      151.28     82.05 o 
   8   5   2       21.64       14.13     45.26 o 
  -9   6   2      493.61      588.64     34.80 o 
  -8   6   2      233.67      299.17    120.43 o 
  -7   6   2      507.48      523.98     24.59 o 
  -6   6   2      135.97      172.28     53.40 o 
  -5   6   2       66.22      124.01     16.66 o 
  -4   6   2      592.84      713.55     25.07 o 
  -3   6   2     8312.67     8538.17    117.60 o 
  -2   6   2      756.35      780.94     42.95 o 
  -1   6   2      933.37      935.35     35.30 o 
   0   6   2     6116.08     6223.43    107.53 o 
   1   6   2       65.56       54.66     10.59 o 
   2   6   2      514.82      506.41     31.01 o 
   3   6   2        4.61       11.90     11.99 o 
   4   6   2     2552.86     2536.17    112.63 o 
   5   6   2     1085.93      962.11     26.51 o 
   6   6   2      752.36      683.44     52.58 o 
   7   6   2      129.25      122.88     25.26 o 
   8   6   2       34.86      159.48     46.23 o 
  -9   7   2        9.43       28.63     18.03 o 
  -8   7   2      712.81      729.11     52.25 o 
  -7   7   2      850.61      840.13     95.92 o 
  -6   7   2     2800.96     3053.36    194.39 o 
  -5   7   2      373.82      411.43     19.29 o 
  -4   7   2     1186.36     1236.29     45.84 o 
  -3   7   2      395.01      364.25     14.23 o 
  -2   7   2     1374.93     1330.01     20.62 o 
  -1   7   2     3730.85     3512.52     47.65 o 
   0   7   2      236.40      213.29      8.69 o 
   1   7   2      685.64      642.35     26.05 o 
   2   7   2      495.76      431.55     46.66 o 
   3   7   2      209.95      215.05     27.64 o 
   4   7   2        8.23        0.68      6.40 o 
   5   7   2      590.48      791.31    112.68 o 
   6   7   2       25.53       77.87     23.02 o 
   7   7   2        8.38       -2.68     29.28 o 
  -8   8   2       45.66      112.12     40.64 o 
  -7   8   2      454.46      494.70     79.36 o 
  -6   8   2      597.66      637.62     36.36 o 
  -5   8   2     2004.40     1878.67     48.26 o 
  -4   8   2       53.30       57.41     37.66 o 
  -3   8   2     1023.17     1008.06     78.92 o 
  -2   8   2      718.40      834.60     59.57 o 
  -1   8   2       21.87       25.32      6.26 o 
   0   8   2     3423.54     3436.60     89.85 o 
   1   8   2      323.40      323.68     46.13 o 
   2   8   2      131.75      126.90     50.80 o 
   3   8   2      400.58      363.48     10.02 o 
   4   8   2        8.98        4.34      9.10 o 
   5   8   2      590.29      480.44    127.03 o 
   6   8   2       81.56      158.09     79.98 o 
   7   8   2      766.02      648.72     85.28 o 
  -8   9   2       40.58       12.31     18.03 o 
  -7   9   2      160.80      119.92     17.84 o 
  -6   9   2      295.29      310.64     45.89 o 
  -5   9   2     2963.45     2892.35    135.12 o 
  -4   9   2      542.01      534.03     23.33 o 
  -3   9   2      418.91      467.30     74.16 o 
  -2   9   2     1958.84     1909.20     73.92 o 
  -1   9   2       32.92       31.03      6.71 o 
   0   9   2        1.95       41.06     16.32 o 
   1   9   2     2070.57     2141.45     39.00 o 
   2   9   2     1259.89     1277.85     37.85 o 
   3   9   2        5.31        7.61      4.82 o 
   4   9   2      893.41      821.10     80.27 o 
   5   9   2       14.19       29.85     31.88 o 
   6   9   2      288.27      310.64     22.34 o 
   7   9   2       70.11       70.21     24.94 o 
  -8  10   2      318.34      323.73     73.58 o 
  -7  10   2       97.31       54.84     29.33 o 
  -6  10   2       26.82       40.43     19.84 o 
  -5  10   2      387.13      398.40     25.35 o 
  -4  10   2       53.27       77.99     69.44 o 
  -3  10   2      321.23      288.26     19.26 o 
  -2  10   2        0.78       -8.67     14.45 o 
  -1  10   2     4808.52     4823.53    269.08 o 
   0  10   2     1581.10     1751.82    143.30 o 
   1  10   2      606.83      653.02     18.56 o 
   2  10   2     1733.97     1786.90     33.48 o 
   3  10   2      723.90      687.33     20.67 o 
   4  10   2       55.26       19.72     16.31 o 
   5  10   2        0.08       -6.10     85.13 o 
   6  10   2      138.53      -10.59     24.08 o 
  -7  11   2       37.42       78.95     31.64 o 
  -6  11   2      616.45      729.52     97.13 o 
  -5  11   2      567.33      515.05     25.81 o 
  -4  11   2       28.60       30.76     16.95 o 
  -3  11   2     1392.71     1294.02     28.27 o 
  -2  11   2      202.79      209.33     11.89 o 
  -1  11   2       43.80       25.32     12.91 o 
   0  11   2       22.06       59.80     36.98 o 
   1  11   2      433.82      424.70     50.90 o 
   2  11   2      852.89      913.28     21.96 o 
   3  11   2      184.18      281.17     25.36 o 
   4  11   2      319.80      290.27     27.45 o 
   5  11   2        6.46       -7.50     14.98 o 
   6  11   2       98.38      176.43     29.66 o 
  -7  12   2       22.80       49.02     16.84 o 
  -6  12   2       36.53       63.59     31.44 o 
  -5  12   2     1960.18     1964.81     53.92 o 
  -4  12   2      704.42      709.62     67.41 o 
  -3  12   2      119.70       74.31     53.79 o 
  -2  12   2        0.38       27.66     11.56 o 
  -1  12   2     1164.32     1190.60     41.51 o 
   0  12   2        7.95      -12.23     17.34 o 
   1  12   2        1.63      -12.72      8.48 o 
   2  12   2      508.47      394.85     44.98 o 
   3  12   2        6.36       47.32     38.96 o 
   4  12   2       25.37       23.74     43.34 o 
   5  12   2       49.69       26.87     22.15 o 
  -6  13   2       72.76       43.15     21.72 o 
  -5  13   2        4.36       56.00     48.68 o 
  -4  13   2      539.91      490.02     58.65 o 
  -3  13   2      273.83      329.93     21.08 o 
  -2  13   2      218.97      216.85     21.86 o 
  -1  13   2        5.97       17.75     10.59 o 
   0  13   2      484.26      613.40     24.44 o 
   1  13   2      133.04      168.53     24.80 o 
   2  13   2        1.97      -20.23     23.07 o 
   3  13   2      101.55       30.61     14.57 o 
   4  13   2      134.30      130.27     19.17 o 
  -5  14   2       99.50      133.72     18.50 o 
  -4  14   2      175.84      234.35     21.08 o 
  -3  14   2       51.46       81.64     54.75 o 
  -2  14   2      114.90       98.56     14.40 o 
  -1  14   2       18.61      -12.66     46.28 o 
   0  14   2       46.82       61.20     19.10 o 
   1  14   2        0.43       -6.40     15.27 o 
   2  14   2       69.52       88.32     26.97 o 
   3  14   2       64.50       75.59     16.98 o 
  -4  15   2       19.32       14.63     20.12 o 
  -3  15   2      789.61      744.85     40.21 o 
  -2  15   2      126.51       87.58     51.62 o 
  -1  15   2       78.53       97.65     63.18 o 
   0  15   2        1.06       73.82     40.98 o 
   1  15   2      415.91      431.41     32.07 o 
   2  15   2       77.59       27.59     39.97 o 
  -2  16   2       31.79       87.83     35.44 o 
  -1  16   2       27.41       72.20     88.99 o 
   0  16   2        0.55       20.65     15.57 o 
  -1 -17   3      112.21       68.18     20.99 o 
   0 -17   3      618.77      790.48     33.13 o 
   1 -17   3      298.74      289.21     21.09 o 
   2 -17   3      231.50      235.62     30.34 o 
   3 -17   3       37.25       45.21     15.44 o 
  -3 -16   3       60.61       91.39     17.24 o 
  -2 -16   3      148.22      115.28     20.03 o 
  -1 -16   3       86.75      141.28     15.51 o 
   0 -16   3      208.80      174.27     49.02 o 
   1 -16   3      448.49      376.05     22.93 o 
   2 -16   3      178.42      243.42     94.04 o 
   3 -16   3      182.54      336.11     74.64 o 
   4 -16   3      330.50      364.80     41.27 o 
  -4 -15   3        5.14       28.80     17.34 o 
  -3 -15   3       34.65       45.36     17.53 o 
  -2 -15   3        4.19      -10.59     12.52 o 
  -1 -15   3        5.72        3.18     13.77 o 
   0 -15   3      108.22       28.61     14.46 o 
   1 -15   3       48.92       16.44     16.32 o 
   2 -15   3       10.57      -21.09     33.61 o 
   3 -15   3      140.18      157.64     26.39 o 
   4 -15   3        4.59      -25.98     17.32 o 
   5 -15   3       49.07       70.37     24.12 o 
  -5 -14   3       16.64       24.94     16.47 o 
  -4 -14   3       80.29       54.99     16.56 o 
  -3 -14   3       43.71       65.58     17.62 o 
  -2 -14   3        3.32      -16.18     19.16 o 
  -1 -14   3      164.34      172.53     39.10 o 
   0 -14   3      455.09      442.56     59.23 o 
   1 -14   3     1378.24     1303.34     40.18 o 
   2 -14   3      293.50      239.93     12.56 o 
   3 -14   3      268.09      298.04     22.15 o 
   4 -14   3     1770.12     1943.12     59.08 o 
   5 -14   3       58.61       40.62     27.35 o 
   6 -14   3      552.99      556.73     81.38 o 
  -6 -13   3      306.72      232.19     24.56 o 
  -5 -13   3      308.81      287.09     27.35 o 
  -4 -13   3      357.42      252.42     24.65 o 
  -3 -13   3       15.31        2.01     20.71 o 
  -2 -13   3       15.82       12.71     17.86 o 
  -1 -13   3     2134.90     2101.55     44.62 o 
   0 -13   3       13.98        7.50     14.45 o 
   1 -13   3       11.44        7.70      4.95 o 
   2 -13   3       76.45       56.85      7.22 o 
   3 -13   3      631.55      641.84     20.18 o 
   4 -13   3      156.60       93.21     33.95 o 
   5 -13   3     1220.34     1180.01     40.22 o 
   6 -13   3       48.86       71.71     52.44 o 
   7 -13   3      428.37      476.49     27.83 o 
  -6 -12   3       80.22       80.99     18.39 o 
  -5 -12   3      488.87      379.83     26.58 o 
  -4 -12   3      841.75     1026.30     35.97 o 
  -3 -12   3      460.58      424.12     62.89 o 
  -2 -12   3       36.26       47.12      9.29 o 
  -1 -12   3      885.99      840.49     19.29 o 
   0 -12   3     5739.90     5990.79     87.71 o 
   1 -12   3     1456.40     1358.82     21.46 o 
   2 -12   3      380.37      317.43      9.77 o 
   3 -12   3      468.80      444.47     23.64 o 
   4 -12   3      761.11      632.82     74.97 o 
   5 -12   3      413.03      444.38     39.29 o 
   6 -12   3      166.98      104.16     36.84 o 
   7 -12   3       28.52       57.33     24.22 o 
  -7 -11   3       27.96       84.94     19.45 o 
  -6 -11   3       78.36       37.37     19.36 o 
  -5 -11   3      496.44      547.50     27.64 o 
  -4 -11   3      533.74      475.83     14.94 o 
  -3 -11   3      163.32      124.83     20.47 o 
  -2 -11   3      391.66      353.82     15.22 o 
  -1 -11   3      459.77      383.08     13.58 o 
   0 -11   3      765.29      796.94     20.99 o 
   1 -11   3     2831.42     2755.15     36.71 o 
   2 -11   3      186.69      158.44      8.91 o 
   3 -11   3      499.05      439.18     32.70 o 
   4 -11   3      554.34      374.54     31.68 o 
   5 -11   3     1563.89     1442.86     54.22 o 
   6 -11   3      898.03      813.88     63.71 o 
   7 -11   3       89.25       72.78     27.50 o 
   8 -11   3      216.48      199.62     21.48 o 
  -7 -10   3      631.57      597.17     37.56 o 
  -6 -10   3       24.53       13.12     20.22 o 
  -5 -10   3       50.67       85.11     56.24 o 
  -4 -10   3     2881.87     2867.18    201.76 o 
  -3 -10   3     1239.45     1179.83     28.70 o 
  -2 -10   3      137.47      124.42      6.82 o 
  -1 -10   3       83.00       71.18     10.55 o 
   0 -10   3      533.71      446.05     13.05 o 
   1 -10   3     1297.95     1357.05     21.40 o 
   2 -10   3      186.95      192.60     10.30 o 
   3 -10   3     3125.07     3133.16     62.60 o 
   4 -10   3      189.80      153.93     14.30 o 
   5 -10   3      953.06      977.81     26.12 o 
   6 -10   3      131.47      147.51     20.27 o 
   7 -10   3       42.69        0.24     20.76 o 
   8 -10   3       71.41       90.35     50.51 o 
  -8  -9   3       49.05       66.75     65.97 o 
  -7  -9   3      126.92      265.99     24.85 o 
  -6  -9   3        9.64       15.29     10.22 o 
  -5  -9   3      135.29      131.26     36.50 o 
  -4  -9   3        4.15        3.76     10.59 o 
  -3  -9   3       84.47       82.84     10.26 o 
  -2  -9   3      612.66      666.63     15.28 o 
  -1  -9   3     1485.86     1542.53     23.95 o 
   0  -9   3       17.66       60.20      4.77 o 
   1  -9   3      145.59      151.52     13.63 o 
   2  -9   3     3576.72     3566.73    116.96 o 
   3  -9   3      935.30      932.71     20.48 o 
   4  -9   3     1353.63     1270.53     28.93 o 
   5  -9   3     1686.57     1692.66     77.67 o 
   6  -9   3     2156.21     2216.82     58.21 o 
   7  -9   3       20.89        3.84     39.97 o 
   8  -9   3       20.59       28.62     18.00 o 
  -8  -8   3        5.69      122.79     52.82 o 
  -7  -8   3      567.37      663.38     64.00 o 
  -6  -8   3        7.03       37.63     11.43 o 
  -5  -8   3      179.84      164.66      7.58 o 
  -4  -8   3       27.37       23.02      9.68 o 
  -3  -8   3     3531.63     3510.11     77.24 o 
  -2  -8   3      110.80       91.57     12.38 o 
  -1  -8   3       29.40       19.88      9.20 o 
   0  -8   3      965.33     1040.92     15.99 o 
   1  -8   3     3854.95     3784.72    129.68 o 
   2  -8   3     1073.63     1107.77     54.36 o 
   3  -8   3     3625.06     3469.39     54.31 o 
   4  -8   3       49.18       63.56     10.25 o 
   5  -8   3        3.65       15.10      7.28 o 
   6  -8   3      812.27      803.58     53.93 o 
   7  -8   3      934.27      999.90    165.31 o 
   8  -8   3        4.91       27.97     31.88 o 
  -8  -7   3        5.91       38.66     12.89 o 
  -7  -7   3       20.25       38.91     13.55 o 
  -6  -7   3      781.32      814.48     86.44 o 
  -5  -7   3     2181.87     2092.07     94.96 o 
  -4  -7   3       34.50       34.22      4.24 o 
  -3  -7   3        0.24       19.45      5.30 o 
  -2  -7   3     7845.83     7560.23     83.70 o 
  -1  -7   3      582.11      560.78     18.35 o 
   0  -7   3      216.82      148.11      4.91 o 
   1  -7   3     2798.62     2747.77     94.57 o 
   2  -7   3     8382.20     8284.01     97.70 o 
   3  -7   3      458.77      455.65     13.19 o 
   4  -7   3        9.63        6.89      7.20 o 
   5  -7   3     3189.36     2954.81     58.16 o 
   6  -7   3      568.17      605.58     32.07 o 
   7  -7   3       85.91       35.50     16.64 o 
   8  -7   3       27.02       35.54     42.18 o 
   9  -7   3      199.84      175.57     55.09 o 
  -8  -6   3       32.47       50.95     14.64 o 
  -7  -6   3      764.24      825.04     39.58 o 
  -6  -6   3       39.46       51.30     20.27 o 
  -5  -6   3      817.74      834.40     13.27 o 
  -4  -6   3        0.27        2.91      3.44 o 
  -3  -6   3     1714.71     1667.38     25.38 o 
  -2  -6   3     2074.11     2299.63     26.97 o 
  -1  -6   3    16684.53    16288.65    158.97 o 
   0  -6   3     5888.99     6196.53     64.55 o 
   1  -6   3     2256.49     2563.02     82.05 o 
   2  -6   3      998.02      855.30     17.24 o 
   3  -6   3     6159.34     6036.82     80.99 o 
   4  -6   3     1424.77     1389.95     36.11 o 
   5  -6   3        0.05       73.65     24.85 o 
   6  -6   3     3952.54     3978.46    215.24 o 
   7  -6   3        7.33        6.24     17.85 o 
   8  -6   3        3.88      -18.47     34.67 o 
   9  -6   3      191.63      203.99     81.14 o 
  -9  -5   3      379.65      365.48     23.69 o 
  -8  -5   3        0.04       10.59     20.22 o 
  -7  -5   3       70.28       55.86     11.76 o 
  -6  -5   3     1615.47     1667.89     25.59 o 
  -5  -5   3        8.02       17.16      5.34 o 
  -4  -5   3      133.35      129.08     12.95 o 
  -3  -5   3     3470.60     3374.02     43.19 o 
  -2  -5   3     1113.12     1124.57     21.77 o 
  -1  -5   3      329.79      360.95      5.38 o 
   0  -5   3      866.08      841.26     19.89 o 
   1  -5   3    12365.80    12810.70    366.49 o 
   2  -5   3      640.62      583.16     11.51 o 
   3  -5   3      709.92      863.57     17.24 o 
   4  -5   3     1461.58     1537.06     85.38 o 
   5  -5   3       47.76       84.76     59.57 o 
   6  -5   3      533.24      458.47     56.77 o 
   7  -5   3      363.41      519.35     80.08 o 
   8  -5   3      632.80      741.39     46.28 o 
   9  -5   3       24.27       14.12     16.95 o 
  -9  -4   3      212.73      214.57     19.07 o 
  -8  -4   3       50.43       31.65     14.93 o 
  -7  -4   3       10.41       45.66     26.05 o 
  -6  -4   3      105.85      108.55      8.23 o 
  -5  -4   3     2126.59     2158.31     50.56 o 
  -4  -4   3     1556.54     1571.83     23.40 o 
  -3  -4   3       89.26      123.49      5.49 o 
  -2  -4   3     7910.96     8307.51    155.73 o 
  -1  -4   3       77.69       83.41      2.39 o 
   0  -4   3      132.10      148.87      3.65 o 
   1  -4   3      600.64      634.14     24.17 o 
   2  -4   3    10152.63    10076.23    148.04 o 
   3  -4   3     1690.17     1663.40     29.80 o 
   4  -4   3     1199.19     1066.73     20.74 o 
   5  -4   3     2534.82     2646.90     59.64 o 
   6  -4   3       18.24       58.97     24.56 o 
   7  -4   3     2252.28     2102.59    126.69 o 
   8  -4   3       18.37       -5.33     13.91 o 
   9  -4   3      586.09      495.09     49.89 o 
  -9  -3   3       29.91      -12.98     12.81 o 
  -8  -3   3       11.15       18.28     17.24 o 
  -7  -3   3      611.37      688.58     21.93 o 
  -6  -3   3     1418.03     1394.01     23.14 o 
  -5  -3   3     1334.96     1301.80     21.38 o 
  -4  -3   3      248.24      249.10      8.33 o 
  -3  -3   3     1313.89     1311.75     20.22 o 
  -2  -3   3      148.63      204.27      3.13 o 
  -1  -3   3     2921.59     3076.82     30.34 o 
   0  -3   3     1125.98     1153.46     15.79 o 
   1  -3   3     4125.73     4419.85     56.40 o 
   2  -3   3     3178.67     3205.56     49.84 o 
   3  -3   3      491.44      454.58     11.24 o 
   4  -3   3     2835.24     2339.77     73.53 o 
   5  -3   3      242.39      192.18     16.29 o 
   6  -3   3       21.23        4.43     32.60 o 
   7  -3   3       16.12       40.45     16.18 o 
   8  -3   3     1479.16     1567.61     47.72 o 
   9  -3   3      345.36      422.23     67.56 o 
  -9  -2   3       33.06       49.27     44.30 o 
  -8  -2   3     1716.45     1595.18     76.13 o 
  -7  -2   3      123.66      111.75     26.00 o 
  -6  -2   3      862.31      843.78     17.66 o 
  -5  -2   3        7.33       -9.07     21.67 o 
  -4  -2   3     5322.79     5107.46     86.68 o 
  -3  -2   3      606.88      603.09     18.97 o 
  -2  -2   3     1090.24      947.83     22.92 o 
  -1  -2   3    10688.21    10804.16    545.48 o 
   0  -2   3     8980.04     8763.46     94.22 o 
   1  -2   3    14309.08    14423.50    227.18 o 
   2  -2   3     2401.75     2606.92     87.83 o 
   3  -2   3     9820.68     9171.29    148.84 o 
   4  -2   3        6.69        4.68     12.95 o 
   5  -2   3     5495.12     5520.42    314.10 o 
   6  -2   3        3.87      -21.83     17.24 o 
   7  -2   3      743.76      719.52     37.75 o 
   8  -2   3       47.78       19.36     14.98 o 
   9  -2   3      245.39      224.36     72.42 o 
  -9  -1   3      192.14      202.46     27.40 o 
  -8  -1   3      223.35      321.89     81.19 o 
  -7  -1   3     2766.52     2726.75    109.26 o 
  -6  -1   3      453.32      428.50     39.82 o 
  -5  -1   3      262.46      278.81     15.75 o 
  -4  -1   3     2020.83     2091.60     94.67 o 
  -3  -1   3     6372.30     6440.30     82.24 o 
  -2  -1   3     2149.15     2377.01     36.31 o 
  -1  -1   3     6028.62     6095.67     66.28 o 
   0  -1   3    10741.19    10351.84    125.79 o 
   1  -1   3    13725.22    13872.06    166.50 o 
   2  -1   3      274.21      257.95      7.19 o 
   3  -1   3      857.81      971.35     56.53 o 
   4  -1   3     7887.98     8088.29    148.36 o 
   5  -1   3       55.26      113.05     17.24 o 
   6  -1   3     1861.54     1927.06     49.73 o 
   7  -1   3      128.85       56.42     38.96 o 
   8  -1   3      645.25      573.07     66.26 o 
   9  -1   3       10.89      -60.82     40.55 o 
  -9   0   3       12.66        9.16     18.30 o 
  -8   0   3     1070.45     1087.69     27.53 o 
  -7   0   3      968.71      989.55     23.90 o 
  -6   0   3     1691.12     1664.52     82.82 o 
  -5   0   3     3997.31     3983.95     53.37 o 
  -4   0   3      207.98      176.78     21.57 o 
  -3   0   3     2150.96     2163.97     47.77 o 
  -2   0   3    15727.16    16528.10    187.88 o 
  -1   0   3     4149.07     4427.16     57.83 o 
   0   0   3       95.97      154.90      8.09 o 
   1   0   3    30781.36    30908.71    993.50 o 
   2   0   3     1045.13      971.04     32.74 o 
   3   0   3      464.09      570.84     22.39 o 
   4   0   3        3.33       22.08      7.27 o 
   5   0   3       88.70      151.97     22.95 o 
   6   0   3     1968.17     2050.75     49.80 o 
   7   0   3     1881.67     1838.22    106.37 o 
   8   0   3      216.84      187.32     14.73 o 
   9   0   3       22.79       -2.78     21.17 o 
  -9   1   3      229.82      268.20     19.38 o 
  -8   1   3       72.63      134.87     28.89 o 
  -7   1   3       96.84       97.74     30.77 o 
  -6   1   3      206.98      181.13     40.79 o 
  -5   1   3      154.04      159.40      9.60 o 
  -4   1   3    11757.48    12549.15    158.36 o 
  -3   1   3       12.66       24.68      6.26 o 
  -2   1   3     4146.38     4637.58     53.78 o 
  -1   1   3       60.97       77.84     16.37 o 
   0   1   3     3306.61     3161.65     60.03 o 
   1   1   3     1877.86     2095.77     33.46 o 
   2   1   3        5.28       34.85     12.09 o 
   3   1   3     2315.08     2208.16     30.76 o 
   4   1   3      617.03      669.55     27.98 o 
   5   1   3      677.55      696.72     41.56 o 
   6   1   3      854.20      938.18     28.60 o 
   7   1   3      641.10      610.89     38.57 o 
   8   1   3       20.83       28.41     18.61 o 
   9   1   3       21.03       29.27     23.60 o 
  -9   2   3      215.79      148.74     16.77 o 
  -8   2   3       53.33       57.62     10.18 o 
  -7   2   3      176.38      124.27     28.65 o 
  -6   2   3       27.09       14.94      9.15 o 
  -5   2   3     1686.92     1611.05     39.97 o 
  -4   2   3      248.71      259.41     12.04 o 
  -3   2   3     1122.45     1050.91     57.45 o 
  -2   2   3     9591.03     9651.79    140.52 o 
  -1   2   3     3163.71     3218.02     42.10 o 
   0   2   3      195.62      173.36      6.29 o 
   1   2   3     1027.60     1221.35     20.34 o 
   2   2   3     7158.42     6671.58     89.58 o 
   3   2   3      218.55      239.70     11.85 o 
   4   2   3      156.81      125.54     28.36 o 
   5   2   3      111.99      107.54      8.28 o 
   6   2   3     1828.20     1857.00     54.89 o 
   7   2   3        0.57       15.76     11.71 o 
   9   2   3      109.27      204.82     55.57 o 
  -9   3   3       28.62       24.06     25.52 o 
  -8   3   3      944.70     1091.42    131.65 o 
  -7   3   3       21.58       24.94      8.51 o 
  -6   3   3      696.14      745.89     45.17 o 
  -5   3   3      852.26      819.63     17.73 o 
  -4   3   3     4206.11     4326.74     69.62 o 
  -3   3   3     5772.91     6071.16    174.17 o 
  -2   3   3      482.05      574.91     39.68 o 
  -1   3   3    16874.44    16401.60    543.65 o 
   0   3   3     2872.68     2836.39     52.92 o 
   1   3   3      784.86      694.52     29.42 o 
   2   3   3      907.04     1079.16     25.47 o 
   3   3   3    10573.00    10246.86    556.31 o 
   4   3   3       69.69       78.67      5.39 o 
   5   3   3       34.29       91.93     21.04 o 
   6   3   3     1645.37     1656.11     55.91 o 
   7   3   3      215.44      202.25     41.51 o 
   8   3   3       18.42       71.27     30.91 o 
  -9   4   3      959.64      955.50     45.94 o 
  -8   4   3       69.37       64.82     13.39 o 
  -7   4   3      211.66      150.33      9.35 o 
  -6   4   3     2238.13     2208.37     53.93 o 
  -5   4   3     2043.52     2002.74     50.32 o 
  -4   4   3     2245.69     2323.59    109.69 o 
  -3   4   3       22.79       30.80      6.58 o 
  -2   4   3     7333.84     7664.93    116.96 o 
  -1   4   3       67.18       89.34     12.09 o 
   0   4   3     1060.68     1033.44     31.06 o 
   1   4   3      530.62      613.67     52.49 o 
   2   4   3     3447.87     3453.91    154.91 o 
   3   4   3      824.99      910.33    112.29 o 
   4   4   3     5143.84     4845.23     70.24 o 
   5   4   3      284.34      249.97     28.27 o 
   6   4   3      101.04      122.11     20.71 o 
   7   4   3      125.33      142.35     27.12 o 
   8   4   3       17.65        0.00      6.81 o 
  -9   5   3      734.67      725.13     80.75 o 
  -8   5   3     3284.76     3306.96     70.68 o 
  -7   5   3      174.22      202.12     17.95 o 
  -6   5   3       19.41       16.89     24.99 o 
  -5   5   3     2447.13     2559.13     69.39 o 
  -4   5   3      956.97      870.03     53.06 o 
  -3   5   3      334.88      332.78     10.79 o 
  -2   5   3      170.71      159.43      5.66 o 
  -1   5   3     2270.96     2043.11     47.58 o 
   0   5   3       48.56       29.73      3.54 o 
   1   5   3       22.60       24.31     14.88 o 
   2   5   3     2234.12     2235.60     84.75 o 
   3   5   3     1316.04     1294.74     26.83 o 
   4   5   3      571.00      477.25     24.99 o 
   5   5   3      121.23      112.40     10.55 o 
   6   5   3      144.97      134.73     12.17 o 
   7   5   3        0.04       -9.10     23.50 o 
   8   5   3        8.81       -3.19     23.60 o 
  -9   6   3       37.29      101.85     15.76 o 
  -8   6   3        8.05       47.64     50.99 o 
  -7   6   3      364.47      401.40     94.09 o 
  -6   6   3     2701.41     2583.27    123.85 o 
  -5   6   3      218.79      176.67     42.81 o 
  -4   6   3      133.79      149.32     19.59 o 
  -3   6   3       41.79        9.67     11.51 o 
  -2   6   3      275.48      267.83      8.67 o 
  -1   6   3      215.10      251.45      7.95 o 
   0   6   3     2570.03     2369.21     43.76 o 
   1   6   3     5329.21     5168.44    219.92 o 
   2   6   3      667.63      602.93     17.06 o 
   3   6   3      345.97      354.07     43.87 o 
   4   6   3       14.16       20.71     17.29 o 
   5   6   3     1737.62     1647.82     37.80 o 
   6   6   3        5.18        7.09     17.46 o 
   7   6   3       16.07      -10.68     29.76 o 
   8   6   3      206.02      198.76     24.10 o 
  -9   7   3      274.17      223.98     28.46 o 
  -8   7   3        2.67       17.99     30.91 o 
  -7   7   3      114.73      272.30     74.83 o 
  -6   7   3     1215.49     1172.08     37.26 o 
  -5   7   3     1834.03     1706.62     38.91 o 
  -4   7   3     1435.50     1407.46     95.49 o 
  -3   7   3      850.90      860.69     63.85 o 
  -2   7   3     1877.90     1956.25     42.66 o 
  -1   7   3       11.90       24.41      5.77 o 
   0   7   3       54.69       33.92     24.94 o 
   1   7   3       38.35       57.94      6.84 o 
   2   7   3     2501.34     2494.75    183.99 o 
   3   7   3      843.13      929.76     25.52 o 
   4   7   3      167.42      165.56     18.35 o 
   5   7   3      162.34      166.89     34.67 o 
   6   7   3       24.09       29.37     44.20 o 
   7   7   3      163.57      144.80     28.68 o 
  -8   8   3        5.69       23.75     22.63 o 
  -7   8   3      460.41      436.36     26.89 o 
  -6   8   3      366.67      362.27     22.27 o 
  -5   8   3        0.17       14.48     27.93 o 
  -4   8   3        3.67       55.95     15.31 o 
  -3   8   3     4890.66     5146.67    332.79 o 
  -2   8   3     1989.65     1928.02     71.70 o 
  -1   8   3      620.69      651.80     54.80 o 
   0   8   3       95.74      113.12      9.37 o 
   1   8   3     1703.90     1693.85     35.77 o 
   2   8   3      440.91      430.35     14.99 o 
   3   8   3       11.38       -1.10      7.70 o 
   4   8   3     1005.54      943.13     64.62 o 
   5   8   3      611.39      823.63     38.40 o 
   6   8   3       87.39       18.30     34.86 o 
   7   8   3       15.90       45.61     20.37 o 
  -8   9   3      882.76      916.45     40.64 o 
  -7   9   3      373.48      409.19    122.41 o 
  -6   9   3      562.77      585.36     32.65 o 
  -5   9   3      457.72      498.19     25.37 o 
  -4   9   3     2076.43     1967.12    102.86 o 
  -3   9   3       25.07       20.12     20.75 o 
  -2   9   3     2354.66     2221.55    122.16 o 
  -1   9   3      823.89      874.66     30.91 o 
   0   9   3      512.97      604.73     31.73 o 
   1   9   3       12.27      -12.80     23.60 o 
   2   9   3       21.82       40.85      7.32 o 
   3   9   3        7.10        4.69     11.99 o 
   4   9   3      285.25      241.78     61.25 o 
   5   9   3      789.78      922.89    146.72 o 
   6   9   3        0.19      140.51     44.11 o 
  -8  10   3        6.82      -54.45     42.81 o 
  -7  10   3     1802.10     1847.56    105.17 o 
  -6  10   3      509.12      456.03     30.70 o 
  -5  10   3      495.36      587.77     45.31 o 
  -4  10   3      186.79      179.40     43.82 o 
  -3  10   3     2764.79     2670.93    225.84 o 
  -2  10   3      127.86      206.34     14.88 o 
  -1  10   3     1581.04     1657.18     88.12 o 
   0  10   3     1073.91     1012.34     29.56 o 
   1  10   3     1953.15     2016.21    124.52 o 
   2  10   3      121.63       65.61     15.46 o 
   3  10   3        0.06       -1.74      4.85 o 
   4  10   3      142.52      145.71     36.69 o 
   5  10   3      207.36      313.23     33.47 o 
   6  10   3       34.71       36.15     16.41 o 
  -7  11   3       38.28       50.23     19.60 o 
  -6  11   3      606.37      544.36     61.01 o 
  -5  11   3      115.95      120.25     16.71 o 
  -4  11   3       16.71       37.37     23.11 o 
  -3  11   3      558.45      581.31     53.88 o 
  -2  11   3        8.02       18.60     11.01 o 
  -1  11   3      409.97      428.47     19.26 o 
   0  11   3      429.90      380.75     32.94 o 
   1  11   3      486.56      455.44     42.52 o 
   2  11   3      187.56      209.26     26.00 o 
   3  11   3        3.34       -4.68     15.49 o 
   4  11   3       78.71       82.63     24.85 o 
   5  11   3      215.45      171.39     20.44 o 
  -7  12   3      163.56      164.06     60.19 o 
  -6  12   3        9.00       21.50     16.09 o 
  -5  12   3       12.27      -11.02     37.13 o 
  -4  12   3      824.20     1005.63     46.85 o 
  -3  12   3       16.15       -5.64     12.89 o 
  -2  12   3      117.32       73.73     24.22 o 
  -1  12   3      377.23      372.51     49.12 o 
   0  12   3      445.10      444.77     24.46 o 
   1  12   3      254.06      302.70     45.02 o 
   2  12   3      118.23      111.61     18.41 o 
   3  12   3      155.35      169.75     30.00 o 
   4  12   3        3.18       10.51     14.98 o 
  -6  13   3        1.90      -13.81     52.54 o 
  -5  13   3      702.50      668.25     73.43 o 
  -4  13   3      169.57      190.29     27.74 o 
  -3  13   3      166.78      298.42     22.17 o 
  -2  13   3        8.38        2.81     17.82 o 
  -1  13   3      241.22      239.44     13.33 o 
   0  13   3      157.24      161.90     46.32 o 
   1  13   3      642.08      717.73    105.65 o 
   2  13   3      267.51      313.45     22.42 o 
   3  13   3      419.24      476.05     34.14 o 
   4  13   3      364.01      328.43     69.92 o 
  -5  14   3      260.20      303.18     22.76 o 
  -4  14   3      323.14      367.75     69.92 o 
  -3  14   3        1.90        8.14     19.26 o 
  -2  14   3       14.19        5.11     13.97 o 
  -1  14   3      513.95      424.76     51.96 o 
   0  14   3       39.84       23.40     39.58 o 
   1  14   3       27.40       65.49     41.36 o 
   2  14   3      110.64      162.40     30.77 o 
   3  14   3      223.84      286.12     24.44 o 
  -3  15   3      541.02      650.98    137.77 o 
  -2  15   3      197.17      255.36     34.86 o 
  -1  15   3      217.15      182.11     23.60 o 
   0  15   3      558.10      425.87     37.17 o 
   1  15   3        1.55       22.89     18.30 o 
  -2 -17   4      135.12      133.96     20.13 o 
  -1 -17   4      149.03      118.65     15.51 o 
   0 -17   4       91.76       83.79     15.31 o 
   1 -17   4      280.80      234.02     22.82 o 
   2 -17   4       15.45       13.48     24.46 o 
   3 -17   4       46.18      154.66     19.46 o 
  -3 -16   4      131.54      166.71     22.44 o 
  -2 -16   4       20.31       27.83     19.36 o 
  -1 -16   4      205.40      202.92     17.72 o 
   0 -16   4       16.69       23.11     13.39 o 
   1 -16   4       19.72       30.82      9.53 o 
   2 -16   4     1784.80     2319.17    156.69 o 
   3 -16   4        0.56       65.42     37.56 o 
   4 -16   4       40.22      108.94     21.48 o 
   5 -16   4      234.73      201.59     27.35 o 
  -4 -15   4       42.43       68.18     47.09 o 
  -3 -15   4     1148.76      996.10     47.00 o 
  -2 -15   4      179.13      193.29     17.24 o 
  -1 -15   4        5.62        2.89     12.62 o 
   0 -15   4      631.39      632.47     39.15 o 
   1 -15   4      641.14      593.65     30.29 o 
   2 -15   4       71.88       51.25     43.19 o 
   3 -15   4      496.88      386.04     53.64 o 
   4 -15   4       52.94       22.81     12.57 o 
   5 -15   4       37.47       24.28     62.02 o 
  -4 -14   4      121.77      190.69     23.11 o 
  -3 -14   4       68.61      -12.52     20.22 o 
  -2 -14   4     1894.52     2103.33     44.66 o 
  -1 -14   4      380.99      393.48     17.89 o 
   0 -14   4       15.75       -9.63     11.12 o 
   1 -14   4      744.16      839.46     37.99 o 
   2 -14   4      829.73      868.99     23.72 o 
   3 -14   4       78.27       89.12     11.40 o 
   4 -14   4       26.52       13.90      9.91 o 
   5 -14   4      545.02      569.56     34.09 o 
   6 -14   4        3.61       48.38     29.19 o 
  -6 -13   4       38.24      113.93     23.21 o 
  -5 -13   4      321.13      378.58     26.58 o 
  -4 -13   4       51.31       55.95     14.35 o 
  -3 -13   4       77.62       53.22      9.39 o 
  -2 -13   4        2.59        9.12      9.63 o 
  -1 -13   4     1183.18      995.59     35.01 o 
   0 -13   4       41.09       60.58      6.47 o 
   1 -13   4      254.41      249.60     23.50 o 
   2 -13   4      529.54      525.79    111.81 o 
   3 -13   4       87.19      135.81     79.12 o 
   4 -13   4       15.01       37.37     19.36 o 
   5 -13   4       31.71       57.94     15.40 o 
   6 -13   4     1460.99     1503.09     55.17 o 
   7 -13   4       11.18      -14.37     46.71 o 
  -6 -12   4      224.94      259.45     26.97 o 
  -5 -12   4      278.84      295.56     21.38 o 
  -4 -12   4        8.74       -6.84     16.47 o 
  -3 -12   4     1001.14     1026.69     61.44 o 
  -2 -12   4      372.46      326.90     22.58 o 
  -1 -12   4     1045.21      886.76    120.09 o 
   0 -12   4      121.26      120.40      7.44 o 
   1 -12   4      395.63      470.97     13.47 o 
   2 -12   4      296.93      301.95      9.53 o 
   3 -12   4      224.15      216.86     41.89 o 
   4 -12   4      839.60      817.11     29.21 o 
   5 -12   4      737.76      673.39     27.97 o 
   6 -12   4      601.84      585.93     36.02 o 
   7 -12   4      176.66      188.52     72.62 o 
  -7 -11   4       46.51      124.13     33.51 o 
  -6 -11   4       73.57       17.48     12.65 o 
  -5 -11   4      208.11      198.00     15.64 o 
  -4 -11   4       49.52       72.19     29.81 o 
  -3 -11   4      142.28      139.99      9.27 o 
  -2 -11   4      957.30      931.92     21.86 o 
  -1 -11   4      162.29      230.91     22.34 o 
   0 -11   4      572.43      534.38     39.77 o 
   1 -11   4       12.63       30.43      6.74 o 
   2 -11   4      610.75      571.80     23.69 o 
   3 -11   4     1517.70     1376.53     32.55 o 
   4 -11   4     1018.36      971.44     27.26 o 
   5 -11   4      234.67      156.40     16.70 o 
   6 -11   4      278.72      192.42     51.19 o 
   7 -11   4     1358.54     1469.67    134.97 o 
   8 -11   4      252.53      204.12     26.85 o 
  -7 -10   4      368.02      379.76     37.66 o 
  -6 -10   4        7.98        4.84     12.41 o 
  -5 -10   4     1236.79     1214.99     89.71 o 
  -4 -10   4       44.81       61.29      6.79 o 
  -3 -10   4      196.26      144.22      8.14 o 
  -2 -10   4     1039.22     1054.76     19.38 o 
  -1 -10   4      700.93      727.57     15.07 o 
   0 -10   4     3463.80     3584.19     49.45 o 
   1 -10   4      237.67      256.41      7.73 o 
   2 -10   4     1158.64     1108.34     18.59 o 
   3 -10   4       27.35       77.09     11.60 o 
   4 -10   4     1728.12     1735.16     76.18 o 
   5 -10   4       74.96       87.06     18.83 o 
   6 -10   4      109.95      123.30     37.03 o 
   7 -10   4      183.37      162.77     49.89 o 
   8 -10   4      776.96      640.71     41.02 o 
  -8  -9   4      240.91      276.99     19.64 o 
  -7  -9   4       22.52       15.73     10.94 o 
  -6  -9   4      163.18      182.21     19.26 o 
  -5  -9   4      173.79       78.60     13.54 o 
  -4  -9   4      568.85      532.45     36.69 o 
  -3  -9   4      276.18      266.24     17.19 o 
  -2  -9   4     1431.85     1322.69     37.22 o 
  -1  -9   4     4264.62     4164.94     52.33 o 
   0  -9   4     4215.05     4086.27     50.48 o 
   1  -9   4     2630.59     2541.95     67.27 o 
   2  -9   4      481.93      520.14     13.53 o 
   3  -9   4     9431.53     9390.19    140.15 o 
   4  -9   4      225.85      193.72     15.79 o 
   5  -9   4      720.84      727.16     47.67 o 
   6  -9   4      968.03      933.71     35.73 o 
   7  -9   4      380.67      337.90     22.36 o 
   8  -9   4      102.46      116.63     48.92 o 
  -8  -8   4      360.38      278.71     22.82 o 
  -7  -8   4     1673.19     1907.93     79.26 o 
  -6  -8   4      231.72      241.87     38.91 o 
  -5  -8   4      440.72      387.06     14.64 o 
  -4  -8   4     1802.02     1811.97     54.17 o 
  -3  -8   4      166.56      140.49     15.22 o 
  -2  -8   4       89.43       75.56      4.75 o 
  -1  -8   4     1162.94     1185.42     14.31 o 
   0  -8   4     2285.52     2187.70     40.59 o 
   1  -8   4       84.69       81.54     14.49 o 
   2  -8   4      671.25      627.64     11.16 o 
   3  -8   4        5.63       21.54      7.27 o 
   4  -8   4     3552.66     3312.32    265.52 o 
   5  -8   4      149.50      104.15     65.63 o 
   6  -8   4      685.51      552.13     21.16 o 
   7  -8   4      701.31      638.13     34.48 o 
   8  -8   4       91.00      100.83     80.32 o 
  -8  -7   4       67.05       58.30     23.60 o 
  -7  -7   4       85.93      113.35     37.51 o 
  -6  -7   4      857.66      888.34     19.09 o 
  -5  -7   4      534.88      556.49     16.08 o 
  -4  -7   4      807.43      742.37     11.73 o 
  -3  -7   4     3396.29     3484.82    104.78 o 
  -2  -7   4       24.17       31.95      7.66 o 
  -1  -7   4    10666.03    10672.39    205.04 o 
   0  -7   4       80.55       66.41      5.25 o 
   1  -7   4       95.25      200.36     15.46 o 
   2  -7   4     2541.94     2412.14     36.55 o 
   3  -7   4      397.68      347.18     22.87 o 
   4  -7   4      307.23      331.87     13.58 o 
   5  -7   4       14.37       18.95     10.16 o 
   6  -7   4     1396.03     1497.21     50.13 o 
   7  -7   4        8.66      129.97     87.11 o 
   8  -7   4       46.24      -32.45     34.72 o 
   9  -7   4       93.32       74.74     15.61 o 
  -9  -6   4       10.35       36.60     20.32 o 
  -8  -6   4      226.78      178.94     16.56 o 
  -7  -6   4      242.77      206.45     13.19 o 
  -6  -6   4      579.08      492.89     24.08 o 
  -5  -6   4        8.24        7.70      5.73 o 
  -4  -6   4      740.08      704.43     29.61 o 
  -3  -6   4      121.50      111.99      5.20 o 
  -2  -6   4     1073.89     1175.11     20.27 o 
  -1  -6   4     3128.20     3465.74     33.57 o 
   0  -6   4     2438.88     2341.50     34.48 o 
   1  -6   4      899.58      961.63     15.25 o 
   2  -6   4      327.32      321.03     19.26 o 
   3  -6   4     8037.42     8058.97    241.97 o 
   4  -6   4       93.86      113.60     43.87 o 
   5  -6   4     1023.55      968.79     32.85 o 
   6  -6   4      864.96      937.03     31.63 o 
   7  -6   4     3913.65     4093.93    113.71 o 
   8  -6   4      195.80      262.09     47.29 o 
   9  -6   4      158.07      309.00     31.58 o 
  -9  -5   4      193.56      165.84     17.62 o 
  -8  -5   4        1.61       11.58     28.31 o 
  -7  -5   4        6.06      -11.10      7.66 o 
  -6  -5   4      240.68      271.20     16.47 o 
  -5  -5   4     4032.09     4043.05     52.16 o 
  -4  -5   4       52.12       62.04      3.77 o 
  -3  -5   4      392.75      483.26     15.07 o 
  -2  -5   4     7585.29     7615.94     77.93 o 
  -1  -5   4      942.75      934.65     11.20 o 
   0  -5   4     1123.72     1123.17     17.72 o 
   1  -5   4     2356.68     2497.05     32.03 o 
   2  -5   4     8532.25     8033.81    101.37 o 
   3  -5   4      202.62      187.93     12.33 o 
   4  -5   4       80.69       93.54     44.25 o 
   5  -5   4      398.22      432.84     19.81 o 
   6  -5   4     1517.11     1650.38     53.48 o 
   7  -5   4      408.54      351.36     30.34 o 
   8  -5   4      789.86      819.69     32.49 o 
   9  -5   4      242.96      346.35     55.38 o 
  -9  -4   4        1.84       31.09     12.16 o 
  -8  -4   4      432.97      456.83     22.82 o 
  -7  -4   4      399.50      397.62     53.88 o 
  -6  -4   4      118.76      111.52     16.76 o 
  -5  -4   4      287.41      260.23     28.17 o 
  -4  -4   4     2327.11     2267.82     34.00 o 
  -3  -4   4     9667.31     9981.73    109.37 o 
  -2  -4   4      882.24      988.88     11.21 o 
  -1  -4   4    20868.51    20098.00    494.58 o 
   0  -4   4      868.50      900.57     14.88 o 
   1  -4   4     1324.23     1290.28     22.34 o 
   2  -4   4      126.20       77.44      5.41 o 
   3  -4   4    13689.14    13123.54    520.92 o 
   4  -4   4      130.01       94.03      9.76 o 
   5  -4   4     1254.23     1296.94     43.41 o 
   6  -4   4     2147.59     2255.12    171.04 o 
   7  -4   4      597.60      452.41     20.73 o 
   8  -4   4      501.66      561.97     26.29 o 
   9  -4   4       57.83       35.34     40.30 o 
  -9  -3   4      826.96      823.04     69.73 o 
  -8  -3   4      137.80      134.46     44.64 o 
  -7  -3   4        2.34       24.11     30.48 o 
  -6  -3   4     1677.62     1677.51     28.67 o 
  -5  -3   4      969.24      896.50     23.16 o 
  -4  -3   4        2.56        5.73      3.70 o 
  -3  -3   4      175.28      188.91      5.59 o 
  -2  -3   4     8811.29     8919.03     93.16 o 
  -1  -3   4     1192.71     1360.12     41.03 o 
   0  -3   4     6780.14     6704.46     65.97 o 
   1  -3   4     2510.54     2625.61     34.65 o 
   2  -3   4     4810.59     4744.63     72.91 o 
   3  -3   4     1527.68     1634.34     56.44 o 
   4  -3   4     7219.54     6675.65    105.99 o 
   5  -3   4      873.30     1046.82     37.60 o 
   6  -3   4      659.75      691.28    108.63 o 
   7  -3   4     1925.36     2002.01    103.05 o 
   8  -3   4      103.83       80.51     40.45 o 
   9  -3   4      428.84      486.77     98.23 o 
  -9  -2   4      504.73      526.71    108.87 o 
  -8  -2   4     1113.32     1160.91     76.90 o 
  -7  -2   4       41.64       63.78      9.52 o 
  -6  -2   4      515.40      508.26     13.12 o 
  -5  -2   4     4986.67     4786.27     81.72 o 
  -4  -2   4        7.06       10.76      3.01 o 
  -3  -2   4      541.09      552.70     12.42 o 
  -2  -2   4     2121.10     2127.96     22.66 o 
  -1  -2   4     9269.84     9593.58    160.54 o 
   0  -2   4     9511.05    10142.88    268.74 o 
   1  -2   4      660.62      665.90     35.78 o 
   2  -2   4     1816.91     1803.65     27.95 o 
   3  -2   4       24.10       24.72      5.41 o 
   4  -2   4     1281.32     1094.44     20.33 o 
   5  -2   4       29.24       63.92     24.61 o 
   6  -2   4      667.02      767.69    118.02 o 
   7  -2   4     1662.01     1570.62     40.00 o 
   8  -2   4      132.51      107.78     14.54 o 
   9  -2   4        2.96       13.05     19.30 o 
  -9  -1   4      154.92      152.65     27.30 o 
  -8  -1   4      487.57      452.70     41.80 o 
  -7  -1   4       53.70       63.71     32.26 o 
  -6  -1   4       38.76      133.16     15.55 o 
  -5  -1   4        7.88       20.82     17.34 o 
  -4  -1   4      899.63      905.17     14.93 o 
  -3  -1   4     2078.36     2130.45     25.28 o 
  -2  -1   4     1885.09     2125.97     54.32 o 
  -1  -1   4      101.40      112.10     10.06 o 
   0  -1   4     6301.10     6864.53    197.96 o 
   1  -1   4     1013.70      939.49     14.09 o 
   2  -1   4       70.38       76.81      4.95 o 
   3  -1   4     1483.18     1548.85     25.00 o 
   4  -1   4      868.74      815.30     16.07 o 
   5  -1   4     3301.98     3364.18     63.64 o 
   6  -1   4      193.83      202.53     32.60 o 
   7  -1   4       23.37       16.37      9.47 o 
   8  -1   4      763.59      865.51     67.61 o 
   9  -1   4      460.34      345.02     88.89 o 
  -9   0   4       47.15        9.13     16.85 o 
  -8   0   4       24.92       19.26     10.60 o 
  -7   0   4     1275.22     1326.06     29.47 o 
  -6   0   4        3.79       16.26     19.36 o 
  -5   0   4     3027.59     3008.32     87.30 o 
  -4   0   4     9259.72     9531.99    471.81 o 
  -3   0   4      105.45      111.87      3.61 o 
  -2   0   4      375.22      382.93     12.81 o 
  -1   0   4      162.18      232.39      4.29 o 
   0   0   4    72964.79    67251.76   1270.14 o 
   1   0   4      939.20     1100.71     17.48 o 
   2   0   4     2402.92     2304.86     87.69 o 
   3   0   4     5151.44     5137.12     75.41 o 
   4   0   4      145.97      116.88     13.96 o 
   5   0   4      251.00      264.31     11.60 o 
   6   0   4     3232.62     3178.72    122.36 o 
   7   0   4      353.91      339.29     15.35 o 
   8   0   4       59.12       20.88     52.63 o 
   9   0   4      434.57      525.58     38.71 o 
  -9   1   4       63.52       10.54     33.76 o 
  -8   1   4      152.88      205.79     14.68 o 
  -7   1   4     2077.75     1892.71     59.61 o 
  -6   1   4      392.51      456.75     13.02 o 
  -5   1   4       36.33       29.66     23.16 o 
  -4   1   4     2271.04     2411.43    153.51 o 
  -3   1   4     7065.04     6838.32    107.62 o 
  -2   1   4     3642.16     3820.39    122.16 o 
  -1   1   4    10896.41    11317.22    149.41 o 
   0   1   4     9399.87     9440.20    345.16 o 
   1   1   4     2631.24     2399.95     37.97 o 
   2   1   4     2201.72     2466.89    123.27 o 
   3   1   4       96.64       72.93      5.35 o 
   4   1   4     9614.91     9555.12    320.36 o 
   5   1   4      560.53      488.53     20.56 o 
   6   1   4      998.07      921.36     25.72 o 
   7   1   4        9.71       20.56     15.79 o 
   8   1   4      938.11     1418.74    200.17 o 
  -9   2   4      228.67      254.89     21.91 o 
  -8   2   4     1492.20     1628.83     40.76 o 
  -7   2   4      811.49      883.54     23.49 o 
  -6   2   4     4647.82     4635.97    279.63 o 
  -5   2   4      375.10      402.95     13.47 o 
  -4   2   4     9545.50     9850.97    160.21 o 
  -3   2   4      130.46       98.55      8.76 o 
  -2   2   4      503.81      411.36     20.71 o 
  -1   2   4     4428.91     4612.17     57.63 o 
   0   2   4       67.23       86.58      5.12 o 
   1   2   4     2080.72     2128.25     35.02 o 
   2   2   4     2656.10     2881.09     41.17 o 
   3   2   4     1274.01     1068.73     33.68 o 
   4   2   4       52.63       73.82     24.65 o 
   5   2   4     1186.60     1144.98     63.08 o 
   6   2   4      214.33      182.78     33.47 o 
   7   2   4        2.75        3.30     25.47 o 
   8   2   4      149.23      122.02     41.12 o 
  -9   3   4       67.91       40.29     14.42 o 
  -8   3   4       41.30       63.11     20.66 o 
  -7   3   4      839.46      924.88     77.29 o 
  -6   3   4      165.02      140.32      9.00 o 
  -5   3   4       46.66       28.89      5.05 o 
  -4   3   4       19.32       93.80     11.12 o 
  -3   3   4     2239.27     1884.34     31.72 o 
  -2   3   4      225.71      260.75     28.70 o 
  -1   3   4        4.47       24.67     21.77 o 
   0   3   4    20960.45    21419.91    412.58 o 
   1   3   4        6.49       -4.82      6.02 o 
   2   3   4       80.95       83.79      3.54 o 
   3   3   4      350.91      349.77     11.15 o 
   4   3   4      956.25      799.98     25.63 o 
   5   3   4      365.31      326.58     13.48 o 
   6   3   4        1.68       -7.19     18.25 o 
   7   3   4      575.07      610.20     58.27 o 
   8   3   4       99.04       36.27     22.40 o 
  -9   4   4       47.60       64.57     14.60 o 
  -8   4   4      855.38      929.40     34.95 o 
  -7   4   4      187.68      231.65     22.20 o 
  -6   4   4      331.13      316.17     13.29 o 
  -5   4   4      765.08      704.79     56.97 o 
  -4   4   4       48.85       27.53      9.15 o 
  -3   4   4       12.07       15.64     14.88 o 
  -2   4   4      185.72      153.76      7.32 o 
  -1   4   4     2821.95     2844.01    126.79 o 
   0   4   4     2081.18     2313.00     40.30 o 
   1   4   4     3865.13     3862.16     68.20 o 
   2   4   4       83.82      124.56     18.73 o 
   3   4   4     1060.78     1169.13     28.60 o 
   4   4   4       13.57       24.38     19.16 o 
   5   4   4      837.15      887.02     98.04 o 
   6   4   4      362.42      426.79     61.73 o 
   7   4   4       79.39      170.14     24.13 o 
   8   4   4      236.01      147.46     23.89 o 
  -9   5   4       20.24        6.29     75.46 o 
  -8   5   4      771.90      664.21     24.78 o 
  -7   5   4      590.40      636.78     79.26 o 
  -6   5   4      310.20      400.84    102.04 o 
  -5   5   4       30.45       77.52     19.31 o 
  -4   5   4     5120.82     5239.93     93.66 o 
  -3   5   4      757.00      789.67     32.12 o 
  -2   5   4      308.44      210.52     14.59 o 
  -1   5   4     3929.74     3752.30     59.40 o 
   0   5   4     6593.16     6657.35    210.29 o 
   1   5   4      496.38      442.94     11.61 o 
   2   5   4      190.38      227.43     14.88 o 
   3   5   4     2526.28     2682.44     58.86 o 
   4   5   4       89.18       92.76     20.71 o 
   5   5   4      776.92      799.91     43.92 o 
   6   5   4        4.91       38.68     58.31 o 
   7   5   4      363.25      289.75     62.26 o 
   8   5   4        8.25       18.06     19.68 o 
  -9   6   4      434.41      420.83     35.01 o 
  -8   6   4       15.11      -30.26     20.18 o 
  -7   6   4      104.11      121.60     41.22 o 
  -6   6   4       18.09       -3.23     78.54 o 
  -5   6   4     2647.34     2693.51     63.16 o 
  -4   6   4        3.82       38.96     12.70 o 
  -3   6   4     3392.62     3451.09     64.42 o 
  -2   6   4      387.59      429.27     14.83 o 
  -1   6   4     1297.39     1264.00     74.73 o 
   0   6   4     1024.77      966.10     22.10 o 
   1   6   4      578.23      532.43     19.36 o 
   2   6   4     3386.15     3470.15     91.88 o 
   3   6   4      263.50      297.63     70.59 o 
   4   6   4     3585.83     3557.97     66.74 o 
   6   6   4      721.55     1041.05     84.94 o 
   7   6   4       79.84      120.67     22.14 o 
  -8   7   4     1726.33     1569.45     55.84 o 
  -7   7   4      358.29      339.65     21.76 o 
  -6   7   4     1044.03     1173.21     37.31 o 
  -5   7   4     1524.96     1749.11     98.14 o 
  -4   7   4     2109.97     2145.66     60.05 o 
  -3   7   4     1000.38      960.69     21.96 o 
  -2   7   4      403.16      383.05     12.04 o 
  -1   7   4     1412.22     1532.69     37.28 o 
   0   7   4        5.59        7.10      8.75 o 
   1   7   4      116.32      134.91     25.95 o 
   2   7   4       80.49       72.09      8.36 o 
   3   7   4     1717.57     1756.75    112.29 o 
   4   7   4       41.67       26.96      8.19 o 
   5   7   4      423.14      387.21     30.07 o 
   6   7   4       12.00       27.14     17.92 o 
   7   7   4      108.85       97.64     36.55 o 
  -8   8   4       72.77       53.02     19.52 o 
  -7   8   4     1088.66     1084.81     67.80 o 
  -6   8   4      202.94      282.69     49.50 o 
  -5   8   4      690.32      731.68     33.32 o 
  -4   8   4     2557.31     2714.70     59.75 o 
  -3   8   4     1106.88     1079.19     48.68 o 
  -2   8   4     2683.91     2795.56    109.12 o 
  -1   8   4      541.87      633.44     34.57 o 
   0   8   4     1525.07     1428.71     42.18 o 
   1   8   4       11.63       -1.01     24.51 o 
   2   8   4      223.29      278.04     15.22 o 
   3   8   4        7.39       -6.11      6.43 o 
   4   8   4      320.50      435.27     76.47 o 
   5   8   4      408.96      417.96     28.67 o 
   6   8   4       35.91       29.03     40.50 o 
  -8   9   4      190.29      204.09     47.96 o 
  -7   9   4      348.62      417.68     43.39 o 
  -6   9   4        5.07        8.71     18.30 o 
  -5   9   4      399.98      347.28     21.98 o 
  -4   9   4      286.66      229.31     14.06 o 
  -3   9   4      152.82      132.03      4.46 o 
  -2   9   4      319.76      287.78     70.21 o 
  -1   9   4     1031.18      991.54     24.06 o 
   0   9   4      216.48      215.83     69.49 o 
   1   9   4      187.97      156.74     39.29 o 
   2   9   4      202.96      205.58     27.40 o 
   3   9   4      238.99      272.70     23.60 o 
   4   9   4      151.15       94.75     28.67 o 
   5   9   4       32.42       86.09     36.21 o 
   6   9   4      201.73      118.22     30.05 o 
  -7  10   4       40.51        4.09     39.05 o 
  -6  10   4       70.31       64.19     20.33 o 
  -5  10   4       17.65       -2.36     14.95 o 
  -4  10   4       31.70      -23.26     15.51 o 
  -3  10   4     3380.20     3597.57     74.88 o 
  -2  10   4     2832.53     2817.80    289.93 o 
  -1  10   4      558.12      548.11     19.34 o 
   0  10   4      700.13      784.26     37.75 o 
   1  10   4     1577.86     1725.11    157.41 o 
   2  10   4        2.11       12.12     24.56 o 
   3  10   4       15.72       37.28     25.84 o 
   4  10   4       49.51      163.03     53.69 o 
   5  10   4      458.95      648.79     58.41 o 
  -7  11   4      501.71      590.44     71.46 o 
  -6  11   4       38.11       83.98     25.91 o 
  -5  11   4       42.50       57.97     16.23 o 
  -4  11   4      212.12      186.45     22.05 o 
  -3  11   4      112.35      140.04     32.31 o 
  -2  11   4     1387.93     1304.96     31.44 o 
  -1  11   4     1462.17     1416.62    111.91 o 
   0  11   4      242.16      219.55     16.61 o 
   1  11   4      470.67      436.71     61.59 o 
   2  11   4     1457.42     1372.29     46.28 o 
   3  11   4      111.24      106.21     46.71 o 
   4  11   4       15.17       75.51     19.87 o 
   5  11   4      209.33      149.64     63.23 o 
  -6  12   4      660.47      589.87     25.95 o 
  -5  12   4        4.41      -13.95     27.98 o 
  -4  12   4      135.93      110.41     29.28 o 
  -3  12   4     1794.01     1728.33     96.35 o 
  -2  12   4        6.85       40.21      8.83 o 
  -1  12   4      221.58      222.09     20.51 o 
   0  12   4      218.44      211.08     27.16 o 
   1  12   4      543.99      570.41    101.56 o 
   2  12   4        8.67      -25.76     19.65 o 
   3  12   4      190.71      166.78     50.71 o 
   4  12   4       29.62       31.47     24.51 o 
  -5  13   4      606.48      637.02     78.49 o 
  -4  13   4        4.79       28.24     73.63 o 
  -3  13   4      102.67      107.35     20.13 o 
  -2  13   4      924.49     1042.33     81.52 o 
  -1  13   4       40.51       23.99     11.22 o 
   0  13   4       42.54       44.18     15.05 o 
   1  13   4      270.34      286.63     30.38 o 
   2  13   4       61.79       81.06     19.02 o 
   3  13   4      430.66      433.17     45.07 o 
  -4  14   4       59.41      196.86     56.82 o 
  -3  14   4        7.87       -2.86     48.63 o 
  -2  14   4        4.00       15.85     11.35 o 
  -1  14   4        9.00       16.31     45.65 o 
   0  14   4       30.06       16.18     14.79 o 
   2  14   4        3.50      -25.42     16.95 o 
  -2  15   4       53.06      -25.51     31.30 o 
  -1  15   4      178.80      171.52     43.05 o 
   0  15   4      117.22      165.24     62.31 o 
  -2 -17   5      547.11      634.95     36.02 o 
  -1 -17   5      184.41      117.30     14.16 o 
   0 -17   5      205.02      246.54     20.51 o 
   1 -17   5        1.87        1.93     16.47 o 
   2 -17   5        3.21      -11.65     22.25 o 
   3 -17   5        0.49      -27.32     20.18 o 
  -3 -16   5      252.75      249.53     24.56 o 
  -2 -16   5        5.28        2.89     12.62 o 
  -1 -16   5      391.57      490.97     24.75 o 
   0 -16   5      813.20      802.81     33.42 o 
   1 -16   5      653.78      723.94     36.54 o 
   2 -16   5       26.47       44.04     17.86 o 
   3 -16   5      157.73      223.04     25.95 o 
   4 -16   5       73.42      163.38     32.74 o 
   5 -16   5       95.86      122.43     25.67 o 
  -4 -15   5        5.56       39.29     14.35 o 
  -3 -15   5       81.15      109.98     17.62 o 
  -2 -15   5       23.39       -1.93     15.51 o 
  -1 -15   5       36.20       58.75     15.22 o 
   0 -15   5      103.88      132.36     16.37 o 
   1 -15   5       40.34       50.90     13.68 o 
   2 -15   5       95.31       92.44     37.37 o 
   3 -15   5       26.66       76.32     17.22 o 
   4 -15   5      665.37      653.76     48.30 o 
   5 -15   5        6.33      -30.43     20.29 o 
  -5 -14   5      597.38      619.44     34.00 o 
  -4 -14   5      170.00      142.73     19.26 o 
  -3 -14   5       28.28       48.35     10.79 o 
  -2 -14   5      112.36      135.41     13.68 o 
  -1 -14   5      993.69      904.39     60.67 o 
   0 -14   5       52.38       62.60     10.15 o 
   1 -14   5      103.66      108.77     36.16 o 
   2 -14   5      598.38      614.58     18.42 o 
   3 -14   5      201.81      210.91     35.73 o 
   4 -14   5      238.09      306.58     27.11 o 
   5 -14   5      198.68      199.08     66.07 o 
   6 -14   5      335.97      206.62     52.10 o 
  -6 -13   5       35.21       -5.68     19.16 o 
  -5 -13   5       47.29      104.88     16.56 o 
  -4 -13   5       80.56      146.48     20.99 o 
  -3 -13   5      199.41      205.52     14.25 o 
  -2 -13   5      772.03      860.08     24.48 o 
  -1 -13   5      168.71      121.33     25.91 o 
   0 -13   5      685.48      643.50     45.65 o 
   1 -13   5      618.59      637.01     14.29 o 
   2 -13   5       32.45       32.92     16.04 o 
   3 -13   5     1733.80     1802.24    128.67 o 
   4 -13   5      162.52      269.67     36.26 o 
   5 -13   5      480.85      499.43     73.24 o 
   6 -13   5      506.04      689.79     44.76 o 
   7 -13   5      555.61      545.31     38.69 o 
  -6 -12   5      757.32      938.49     46.08 o 
  -5 -12   5      178.13      193.29     18.11 o 
  -4 -12   5        2.12       -8.67      8.57 o 
  -3 -12   5       94.58      105.44      9.25 o 
  -2 -12   5     2615.39     2539.81     65.49 o 
  -1 -12   5       85.34       64.31      7.54 o 
   0 -12   5     1037.75      955.83     29.57 o 
   1 -12   5      389.43      433.00     10.96 o 
   2 -12   5     1279.18     1249.94     28.99 o 
   3 -12   5      162.08      145.32     35.54 o 
   4 -12   5      385.33      427.26     25.34 o 
   5 -12   5       90.12      102.42     47.96 o 
   6 -12   5      245.58      365.46     34.53 o 
   7 -12   5      284.30      229.67     27.52 o 
  -7 -11   5        2.45        0.71     22.58 o 
  -6 -11   5      165.75      100.05     14.20 o 
  -5 -11   5      547.32      570.30     25.78 o 
  -4 -11   5      132.99      132.72     10.26 o 
  -3 -11   5      426.19      394.94     19.84 o 
  -2 -11   5      800.16      805.57     17.53 o 
  -1 -11   5     6665.58     6651.58    183.75 o 
   0 -11   5      324.59      331.59      9.46 o 
   1 -11   5      938.74      931.46     17.26 o 
   2 -11   5     3013.74     2919.06     43.46 o 
   3 -11   5     1823.36     2010.86     61.95 o 
   4 -11   5     2001.94     2000.72     52.04 o 
   5 -11   5      431.56      298.42     98.95 o 
   6 -11   5      511.27      470.25     30.39 o 
   7 -11   5       44.95       19.16     40.16 o 
  -7 -10   5      137.96      138.83     18.97 o 
  -6 -10   5     1480.04     1380.02     42.58 o 
  -5 -10   5       81.37       66.40     12.76 o 
  -4 -10   5       49.42       10.41     10.06 o 
  -3 -10   5        2.46       -0.92     13.43 o 
  -2 -10   5     1199.01     1148.37     51.72 o 
  -1 -10   5       55.81       57.10     15.02 o 
   0 -10   5     2231.73     2294.39     32.60 o 
   1 -10   5      122.45       97.53     12.09 o 
   2 -10   5       14.58        5.10      5.52 o 
   3 -10   5       16.06       64.67     30.00 o 
   4 -10   5     1984.78     1859.87     48.55 o 
   5 -10   5       93.03       69.25     30.82 o 
   6 -10   5      102.67      107.75     34.09 o 
   7 -10   5       13.24      153.32     41.51 o 
   8 -10   5      158.78      138.38     54.94 o 
  -8  -9   5       91.55       67.04     38.14 o 
  -7  -9   5       72.45       71.93     12.45 o 
  -6  -9   5       43.25       22.00     29.37 o 
  -5  -9   5      789.51      777.31     18.69 o 
  -4  -9   5      218.01      190.75     20.90 o 
  -3  -9   5     3210.79     3138.03     62.55 o 
  -2  -9   5     1868.58     1968.03     60.62 o 
  -1  -9   5      976.78      882.25     25.81 o 
   0  -9   5     2379.36     2187.12     29.71 o 
   1  -9   5      319.40      306.69      8.02 o 
   2  -9   5      711.80      681.66     26.05 o 
   3  -9   5      280.24      266.32     17.72 o 
   4  -9   5     3099.68     3143.39     75.07 o 
   5  -9   5     1727.98     1711.29     56.82 o 
   6  -9   5       51.66       -0.96     37.08 o 
   7  -9   5     1267.86     1239.94    220.01 o 
   8  -9   5        9.09        7.78     66.60 o 
  -8  -8   5        4.70      -21.61     14.41 o 
  -7  -8   5       39.59       71.21     26.48 o 
  -6  -8   5      559.66      498.70     18.73 o 
  -5  -8   5     1083.02      980.28     16.82 o 
  -4  -8   5      191.20      196.94      5.81 o 
  -3  -8   5       21.02       27.76      3.43 o 
  -2  -8   5      137.29      138.49      4.05 o 
  -1  -8   5      593.93      602.53      8.61 o 
   0  -8   5      184.43      225.52      9.34 o 
   1  -8   5     7218.37     7267.32     78.58 o 
   2  -8   5      125.06      168.83     10.11 o 
   3  -8   5       37.80       65.38     28.27 o 
   4  -8   5     2239.00     2159.28     50.13 o 
   5  -8   5     1936.18     1941.80    130.16 o 
   6  -8   5       54.05      127.48     20.02 o 
   7  -8   5        2.01      -28.66     19.11 o 
   8  -8   5     2395.85     2219.90     90.93 o 
  -8  -7   5      659.65      740.47     44.49 o 
  -7  -7   5     1379.44     1259.57     43.29 o 
  -6  -7   5      478.53      436.31     11.52 o 
  -5  -7   5       36.38       41.66     11.08 o 
  -4  -7   5     4416.46     4295.20     58.49 o 
  -3  -7   5      124.34      158.58      6.69 o 
  -2  -7   5       83.33       67.16      9.10 o 
  -1  -7   5     3551.30     3522.37    116.15 o 
   0  -7   5     2565.03     2362.70     26.59 o 
   1  -7   5     1201.09     1269.14     31.01 o 
   2  -7   5     1147.96     1095.63     41.12 o 
   3  -7   5     2811.27     2463.83     54.08 o 
   4  -7   5      249.25      222.87     12.85 o 
   5  -7   5      752.09      808.74     46.52 o 
   7  -7   5      113.57      173.75     62.26 o 
   8  -7   5       21.79       41.26     29.94 o 
  -9  -6   5      319.76      258.39     20.99 o 
  -8  -6   5      126.95      143.16     31.06 o 
  -7  -6   5      398.53      343.99     22.15 o 
  -6  -6   5      318.93      202.70     23.50 o 
  -5  -6   5       56.72       35.30     10.64 o 
  -4  -6   5      388.94      434.42      8.66 o 
  -3  -6   5    10408.23    10341.05    388.89 o 
  -2  -6   5        2.75        5.46      9.63 o 
  -1  -6   5      275.42      338.22      5.87 o 
   0  -6   5      203.76      147.21     16.76 o 
   1  -6   5    11337.61    11594.44    127.31 o 
   2  -6   5        5.71       13.78      3.74 o 
   3  -6   5      180.13      285.09     36.98 o 
   4  -6   5    11635.12    13086.04    308.73 o 
   5  -6   5       57.31       42.86     35.97 o 
   6  -6   5        6.57       14.08     54.85 o 
   7  -6   5        7.26       28.07     19.54 o 
   8  -6   5      166.04      231.26     38.04 o 
  -9  -5   5       34.66       33.71     13.29 o 
  -8  -5   5     1850.76     1925.66     49.72 o 
  -7  -5   5      416.89      346.10     37.46 o 
  -6  -5   5      623.86      532.52     43.92 o 
  -5  -5   5     1181.69     1158.53     17.12 o 
  -4  -5   5      155.68      140.14      4.15 o 
  -3  -5   5      564.65      635.92     20.51 o 
  -2  -5   5     7490.17     7664.14    108.78 o 
  -1  -5   5     2246.19     2065.82     43.92 o 
   0  -5   5       97.46      109.36      3.20 o 
   1  -5   5      657.22      610.95     26.77 o 
   2  -5   5     1997.48     2068.00     67.61 o 
   3  -5   5      122.11       79.00      8.56 o 
   4  -5   5      202.85      218.23     15.60 o 
   5  -5   5     4667.04     5130.30    132.00 o 
   6  -5   5      185.43      216.37     22.54 o 
   7  -5   5       64.94       32.58     19.68 o 
   8  -5   5        8.34        8.20     11.26 o 
   9  -5   5      221.51      224.88     91.97 o 
  -9  -4   5       30.30       52.06     14.54 o 
  -8  -4   5       25.13       98.76     49.26 o 
  -7  -4   5     1039.58     1018.27     24.23 o 
  -6  -4   5       20.90       23.47      6.45 o 
  -5  -4   5      142.44      128.37      4.88 o 
  -4  -4   5     3136.73     2949.39     33.37 o 
  -3  -4   5     1479.02     1406.53     29.18 o 
  -2  -4   5       32.30       37.14      4.67 o 
  -1  -4   5       21.92       24.40      0.91 o 
   0  -4   5    14373.02    14242.10    237.64 o 
   1  -4   5      250.56      248.00     13.82 o 
   2  -4   5     1492.56     1639.98     52.63 o 
   3  -4   5     3664.43     3606.66     81.96 o 
   4  -4   5       80.32       91.42     35.25 o 
   5  -4   5     2521.56     2607.52    129.29 o 
   6  -4   5        8.84       20.22     13.39 o 
   7  -4   5      802.77      788.80     25.09 o 
   8  -4   5       19.61       10.58     11.90 o 
   9  -4   5        7.31       31.56     19.33 o 
  -9  -3   5       13.15       15.84     26.92 o 
  -8  -3   5      269.45      281.48     20.61 o 
  -7  -3   5       14.45       17.01     10.50 o 
  -6  -3   5      124.45      121.51      7.73 o 
  -5  -3   5     2604.07     2652.12    167.43 o 
  -4  -3   5        2.91        4.77      2.72 o 
  -3  -3   5      118.25      192.15      4.31 o 
  -2  -3   5     1624.42     1806.14     29.08 o 
  -1  -3   5     4187.49     4274.81     52.82 o 
   0  -3   5     2777.53     2845.94     31.52 o 
   1  -3   5     6415.17     6414.87     82.09 o 
   2  -3   5     1052.64      916.18     18.03 o 
   3  -3   5     2852.14     2914.56     43.79 o 
   4  -3   5       17.76       30.02      8.33 o 
   5  -3   5       52.86       33.20     14.44 o 
   6  -3   5     3742.23     3964.44    115.09 o 
   7  -3   5      299.28      324.74     63.13 o 
   8  -3   5      147.69      132.17     16.59 o 
   9  -3   5      276.87      397.88     59.28 o 
  -9  -2   5        1.13       16.28     11.65 o 
  -8  -2   5      702.86      696.76     34.24 o 
  -7  -2   5      947.56      934.89     23.23 o 
  -6  -2   5     1240.61     1416.70     24.61 o 
  -5  -2   5      399.32      352.35     27.35 o 
  -4  -2   5     3791.91     3660.25    168.10 o 
  -3  -2   5     2974.19     2909.10     30.78 o 
  -2  -2   5      520.14      491.09      7.05 o 
  -1  -2   5     7067.01     6881.15     75.22 o 
   0  -2   5     6289.66     6439.95     63.09 o 
   1  -2   5     9722.88     9487.50    130.16 o 
   2  -2   5     1138.00     1224.76     22.78 o 
   3  -2   5     2282.91     2183.23     70.88 o 
   4  -2   5      100.03      148.29     12.49 o 
   5  -2   5      504.89      533.08     20.03 o 
   6  -2   5        6.98       37.13     27.98 o 
   7  -2   5     2223.17     2234.93     48.71 o 
   8  -2   5        4.32       32.30     22.52 o 
   9  -2   5      246.37      244.33     72.95 o 
  -9  -1   5     1260.02     1362.51     82.58 o 
  -8  -1   5        8.03        6.40     23.55 o 
  -7  -1   5      662.57      704.15     23.82 o 
  -6  -1   5      232.99      202.93      9.64 o 
  -5  -1   5     2850.73     2777.75     50.90 o 
  -4  -1   5        8.91       41.57      5.30 o 
  -3  -1   5     3910.18     3957.63     48.78 o 
  -2  -1   5     4222.76     4189.14     46.07 o 
  -1  -1   5     2280.62     2689.62     28.40 o 
   0  -1   5     1998.44     1946.14     34.24 o 
   1  -1   5      148.98      146.50      3.35 o 
   2  -1   5    15968.29    15669.88    461.45 o 
   3  -1   5     1258.26     1205.31     68.57 o 
   4  -1   5     1394.42     1384.57     74.44 o 
   5  -1   5      885.66      948.22     38.19 o 
   6  -1   5     1395.35     1443.38     51.86 o 
   7  -1   5      201.85      233.10     22.63 o 
   8  -1   5       26.39       12.52     20.11 o 
  -9   0   5      713.84      774.25    174.51 o 
  -8   0   5     1761.24     1863.40    144.70 o 
  -7   0   5      326.08      270.28     23.74 o 
  -6   0   5     1992.03     2024.64     34.08 o 
  -5   0   5     3983.11     3977.47    157.65 o 
  -4   0   5     3474.72     3467.11     82.44 o 
  -3   0   5     1471.24     1490.41     32.26 o 
  -2   0   5       79.25       82.34      4.19 o 
  -1   0   5     1884.46     1693.19     22.08 o 
   0   0   5     1203.59     1369.51     74.97 o 
   1   0   5      174.06      199.46     11.32 o 
   2   0   5       98.49      173.35      9.00 o 
   3   0   5     6393.93     6074.43     95.27 o 
   4   0   5      385.74      385.44     10.78 o 
   5   0   5      848.81      881.28     39.77 o 
   6   0   5      622.41      574.77     28.17 o 
   7   0   5      125.63      157.73     37.99 o 
   8   0   5        5.59      -28.55     19.03 o 
  -9   1   5      514.46      492.39     41.07 o 
  -8   1   5       56.06       22.64     25.14 o 
  -7   1   5      795.96      692.61     21.91 o 
  -6   1   5     1861.01     1877.55     31.33 o 
  -5   1   5      729.96      716.25     14.10 o 
  -4   1   5       81.41       70.41      5.78 o 
  -3   1   5      123.61      112.94     14.40 o 
  -2   1   5     4303.22     4107.33     51.53 o 
  -1   1   5       91.31       79.56      3.85 o 
   0   1   5      936.67      950.61     20.29 o 
   1   1   5      554.82      508.96     26.48 o 
   2   1   5     1620.14     1517.21     26.70 o 
   3   1   5       10.40        8.66      5.25 o 
   4   1   5      203.40      250.57     10.68 o 
   5   1   5     3309.25     3423.93    151.25 o 
   6   1   5        9.47       15.34      9.10 o 
   7   1   5       47.84       51.09     19.20 o 
   8   1   5       32.91       63.72     27.98 o 
  -9   2   5       30.41       26.28     21.03 o 
  -8   2   5       66.32       67.27     59.23 o 
  -7   2   5      876.86     1150.55     72.57 o 
  -6   2   5      603.70      628.59     33.85 o 
  -5   2   5     2688.02     2718.85     45.07 o 
  -4   2   5        4.09        5.25      5.48 o 
  -3   2   5      468.38      502.28      9.69 o 
  -2   2   5      865.04      814.27     12.50 o 
  -1   2   5     1173.55     1217.37     54.56 o 
   0   2   5     1852.00     1861.21     61.59 o 
   1   2   5      502.24      540.22     17.29 o 
   2   2   5      913.47      884.38     15.70 o 
   3   2   5       72.75       87.32     15.46 o 
   4   2   5     1207.84     1162.56     70.50 o 
   5   2   5      194.43      341.98     58.27 o 
   6   2   5     1140.64     1083.48     32.31 o 
   7   2   5       77.99      126.04    106.03 o 
   8   2   5      317.90      392.39     31.50 o 
  -9   3   5       17.47      -22.34     14.90 o 
  -8   3   5      262.10      227.76     23.40 o 
  -7   3   5      452.53      402.01     19.64 o 
  -6   3   5     4319.71     4372.25    212.36 o 
  -5   3   5     1204.58     1238.94     37.08 o 
  -4   3   5      171.76      208.62     46.08 o 
  -3   3   5     6497.53     6180.78    141.96 o 
  -2   3   5     5581.57     5414.43    105.02 o 
  -1   3   5      486.20      625.46     11.47 o 
   0   3   5     1080.55     1191.35     56.48 o 
   1   3   5    10628.04    10757.00    611.06 o 
   2   3   5      795.06      726.45     31.16 o 
   3   3   5       60.61       70.89     16.47 o 
   4   3   5     3160.16     3060.41    192.71 o 
   6   3   5       26.50      119.65     64.91 o 
   7   3   5       97.49      141.41     31.25 o 
   8   3   5      525.98      492.46     63.23 o 
  -9   4   5        8.24       43.14     39.63 o 
  -8   4   5      818.27      759.53     34.14 o 
  -7   4   5      249.91      254.70     19.12 o 
  -6   4   5      196.35      183.68     16.18 o 
  -5   4   5      299.41      336.20     18.69 o 
  -4   4   5     2136.63     2092.86     56.77 o 
  -3   4   5     1512.74     1602.06     53.31 o 
  -2   4   5     3151.89     3083.55    124.04 o 
  -1   4   5       23.35       21.97      8.14 o 
   0   4   5     1170.72     1159.27     23.31 o 
   1   4   5      401.39      418.79     41.70 o 
   2   4   5     4817.89     4520.14    171.04 o 
   3   4   5      105.20       99.88      8.16 o 
   4   4   5      323.98      290.83     20.95 o 
   5   4   5     1073.36     1101.45    150.05 o 
   6   4   5      118.68       80.41     25.28 o 
   7   4   5       49.88       47.85     31.78 o 
   8   4   5       12.53       40.73     22.20 o 
  -9   5   5        2.93       15.96     36.60 o 
  -8   5   5       58.00      105.40     25.76 o 
  -7   5   5     2346.32     2436.86     62.33 o 
  -6   5   5     1278.31     1433.68     96.45 o 
  -5   5   5       94.63       14.77     43.77 o 
  -4   5   5       77.65       59.67     29.76 o 
  -3   5   5     5974.17     5951.37    248.71 o 
  -2   5   5       57.99       39.12      6.79 o 
  -1   5   5      286.76      317.86     38.67 o 
   0   5   5     2561.20     2667.42     89.76 o 
   1   5   5     1644.40     1754.83     40.87 o 
   2   5   5       25.98       28.48     16.90 o 
   3   5   5      687.22      572.03     18.11 o 
   4   5   5       58.72       51.73     19.45 o 
   5   5   5        1.54      -18.66     14.83 o 
   6   5   5      297.62      213.51     25.29 o 
   7   5   5        1.82       84.81     19.98 o 
  -9   6   5      600.33      596.42     49.31 o 
  -8   6   5      227.32      181.73     37.03 o 
  -7   6   5      113.81      113.37     39.39 o 
  -6   6   5      853.83      786.05     29.23 o 
  -5   6   5     1113.65     1082.39    110.27 o 
  -4   6   5       41.57       35.75     13.53 o 
  -3   6   5       13.58       52.61      5.92 o 
  -2   6   5     6409.19     6436.96     93.26 o 
  -1   6   5     1021.54     1021.91     30.32 o 
   0   6   5      325.83      339.48     11.26 o 
   1   6   5       92.40      109.53     30.05 o 
   2   6   5      343.63      324.39     38.04 o 
   3   6   5      777.83      715.06     22.83 o 
   4   6   5      180.00      233.27     56.10 o 
   5   6   5      217.67      284.77     44.59 o 
   6   6   5       79.55       71.80     25.57 o 
   7   6   5       33.35      -26.45     17.63 o 
  -8   7   5       32.66       57.96     25.47 o 
  -7   7   5     1011.54     1044.40     77.29 o 
  -6   7   5       64.91      -21.21     18.07 o 
  -5   7   5       34.94       61.57     26.63 o 
  -4   7   5      280.35      301.23     17.43 o 
  -3   7   5      433.61      415.97      8.79 o 
  -2   7   5     1809.85     1749.81     86.82 o 
  -1   7   5      428.09      443.01     20.75 o 
   0   7   5     2515.28     2547.31     56.18 o 
   1   7   5       97.61      120.72     23.16 o 
   2   7   5       50.72       44.11      8.67 o 
   3   7   5       48.12       47.52     46.76 o 
   4   7   5      744.10      870.39     48.39 o 
   5   7   5      300.77      554.82     52.58 o 
   6   7   5      165.85      168.47     31.18 o 
   7   7   5      156.64      179.48     23.66 o 
  -8   8   5      275.53      332.93     30.63 o 
  -7   8   5        1.37      -24.10     16.07 o 
  -6   8   5       58.57      206.07     37.85 o 
  -5   8   5     2070.04     2037.93    135.07 o 
  -4   8   5      152.73      152.57     25.81 o 
  -3   8   5      149.17      147.35      8.28 o 
  -2   8   5       87.41      122.95     11.51 o 
  -1   8   5     2940.79     3103.29     78.10 o 
   0   8   5      783.64      829.69     55.18 o 
   1   8   5      396.60      389.18     13.96 o 
   2   8   5     2224.10     2215.88     39.30 o 
   3   8   5     1764.44     1935.99    151.54 o 
   4   8   5      362.06      279.95     37.32 o 
   5   8   5       98.92       32.94     82.00 o 
   6   8   5      291.41      235.72     37.08 o 
  -8   9   5      188.37      287.67     25.08 o 
  -7   9   5       99.14      140.29     33.90 o 
  -6   9   5      225.90      232.10     17.50 o 
  -5   9   5       92.34      132.88     78.49 o 
  -4   9   5     2178.05     2189.76     54.94 o 
  -3   9   5      400.91      386.32     36.40 o 
  -2   9   5      250.53      264.78     15.46 o 
  -1   9   5       14.17       40.52     28.41 o 
   0   9   5      471.67      478.85     66.40 o 
   1   9   5       75.65       84.61     12.01 o 
   2   9   5      658.67      625.83     17.50 o 
   3   9   5     2707.67     2904.30     67.84 o 
   4   9   5       87.26       73.80     19.00 o 
   5   9   5       10.56       -6.60     71.84 o 
   6   9   5        3.24      -29.12     45.70 o 
  -7  10   5      464.07      487.28     27.34 o 
  -6  10   5       82.21      103.60     72.42 o 
  -5  10   5     1684.96     1939.39     51.59 o 
  -4  10   5      382.14      378.32     27.50 o 
  -3  10   5      141.50      125.27     24.75 o 
  -2  10   5       10.96       -4.96      6.46 o 
  -1  10   5      858.27     1003.90    111.14 o 
   0  10   5      647.94      616.33     23.32 o 
   1  10   5      212.54      177.17     35.83 o 
   2  10   5      235.88      179.48     37.03 o 
   3  10   5       47.27      122.48     75.70 o 
   4  10   5       94.55       42.18     30.91 o 
   5  10   5       12.78      -20.47     27.33 o 
  -7  11   5       63.01      106.66     34.91 o 
  -6  11   5      102.86       88.41     29.76 o 
  -5  11   5      215.76      223.40     22.84 o 
  -4  11   5      946.68     1027.76     66.45 o 
  -3  11   5      145.36      107.19     15.21 o 
  -2  11   5      116.33      126.40     11.36 o 
  -1  11   5      217.86      202.20     35.68 o 
   0  11   5       11.37       46.18     28.46 o 
   1  11   5        5.49        6.73     11.99 o 
   2  11   5       20.92        2.71     27.79 o 
   3  11   5     1444.57     1614.82    155.25 o 
   4  11   5       47.51       47.59     55.33 o 
  -6  12   5        7.24       22.50     16.33 o 
  -5  12   5        2.89      -29.97     31.68 o 
  -4  12   5       10.84       13.44     31.35 o 
  -3  12   5        3.29        3.46     34.04 o 
  -2  12   5      261.52      276.64     15.75 o 
  -1  12   5      253.56      239.69     60.96 o 
   0  12   5        2.92       29.11     29.37 o 
   1  12   5      111.43      163.37     27.97 o 
   2  12   5       26.27       39.10     72.23 o 
   3  12   5        5.58       -1.80     17.76 o 
  -5  13   5      219.05      279.38     97.03 o 
  -4  13   5       17.96       99.79     16.00 o 
  -3  13   5       88.99       61.26     38.67 o 
  -2  13   5      148.14      181.84     28.22 o 
  -1  13   5      462.72      432.84     20.78 o 
   0  13   5      223.98      157.17     21.77 o 
   1  13   5      207.37      219.41     54.36 o 
   2  13   5      230.35      256.43    109.79 o 
  -3  14   5      178.58      239.80     26.63 o 
  -1  14   5        3.70       23.81     65.54 o 
   0  14   5        5.18       36.95     15.99 o 
   1  14   5       98.62       99.33     26.39 o 
   1 -18   6      184.01      273.61     32.84 o 
  -2 -17   6      111.18      151.78     18.39 o 
  -1 -17   6       26.86       30.82     11.75 o 
   0 -17   6       65.47       22.47     17.82 o 
   1 -17   6       16.96       67.72     15.54 o 
   3 -17   6        1.52      -19.16     19.26 o 
  -3 -16   6        8.35       32.65     18.39 o 
  -2 -16   6        3.76       49.21     11.75 o 
  -1 -16   6       86.99      117.30     17.43 o 
   0 -16   6      295.08      338.61     34.53 o 
   1 -16   6        0.71       26.98     24.03 o 
   2 -16   6       22.84       71.25     19.82 o 
   3 -16   6      591.70      641.42     32.00 o 
   4 -16   6      271.52      305.00     23.55 o 
   5 -16   6       26.84       -5.79     25.49 o 
  -4 -15   6        3.52        5.68     15.31 o 
  -3 -15   6        9.24      -13.39     11.56 o 
  -2 -15   6       29.96       53.16     11.75 o 
  -1 -15   6      305.64      291.33     21.19 o 
   0 -15   6        1.06        0.05      8.71 o 
   1 -15   6      295.00      203.86     29.86 o 
   2 -15   6       27.91        8.66      7.63 o 
   3 -15   6       47.73       56.48     43.53 o 
   4 -15   6      827.64      949.19     33.76 o 
   5 -15   6      509.57      469.21     24.00 o 
  -5 -14   6      121.53       77.14     16.37 o 
  -4 -14   6      697.51      750.90     35.73 o 
  -3 -14   6       84.83       55.95     10.69 o 
  -2 -14   6        5.39       12.52     13.39 o 
  -1 -14   6     1257.23     1341.37     77.33 o 
   0 -14   6      975.01     1008.19    115.09 o 
   1 -14   6      762.16      724.83     17.70 o 
   2 -14   6      146.54      119.09     51.52 o 
   3 -14   6      610.86      735.87     69.77 o 
   4 -14   6       35.90       73.60     13.99 o 
   5 -14   6      369.17      339.77     25.90 o 
   6 -14   6        3.51       22.64     40.79 o 
  -6 -13   6       27.90        4.82     14.54 o 
  -5 -13   6      198.24      167.48     15.22 o 
  -4 -13   6       79.12      104.88     11.46 o 
  -3 -13   6     1927.68     1936.43     60.10 o 
  -2 -13   6        2.05        4.21     12.47 o 
  -1 -13   6       23.79       34.85     29.52 o 
   0 -13   6     2313.68     2314.89     95.05 o 
   1 -13   6     1884.36     1828.80    119.52 o 
   2 -13   6       41.05       46.78     13.48 o 
   3 -13   6        6.93        5.39     33.08 o 
   4 -13   6     1415.47     1428.71     58.65 o 
   5 -13   6      378.29      342.18     28.34 o 
   6 -13   6       85.74       90.13     30.14 o 
   7 -13   6       15.89       92.16    112.63 o 
  -6 -12   6        4.00       33.23     32.36 o 
  -5 -12   6      159.18      136.79     12.89 o 
  -4 -12   6      284.02      279.77     15.60 o 
  -3 -12   6       32.80       57.30      7.35 o 
  -2 -12   6       11.58       18.82      4.74 o 
  -1 -12   6      149.80      184.62      7.67 o 
   0 -12   6       78.59      105.05     20.66 o 
   1 -12   6      301.16      241.26     23.02 o 
   2 -12   6      274.19      163.64     17.67 o 
   3 -12   6      808.93      785.82     64.57 o 
   4 -12   6      220.35      242.29     54.17 o 
   5 -12   6       19.01        6.01     17.03 o 
   6 -12   6      251.94      233.74     83.31 o 
   7 -12   6      147.87      127.49     24.87 o 
  -7 -11   6      462.89      374.35     21.39 o 
  -6 -11   6        8.32        0.90     34.72 o 
  -5 -11   6        1.39      -10.11     43.92 o 
  -4 -11   6     1593.90     1748.06     70.06 o 
  -3 -11   6      530.43      440.97     13.98 o 
  -2 -11   6     1566.40     1372.11     24.66 o 
  -1 -11   6       37.91       53.72      8.67 o 
   0 -11   6     1139.48     1131.63     34.33 o 
   1 -11   6     1173.30     1189.34     53.50 o 
   2 -11   6        5.99       -8.17      6.40 o 
   3 -11   6       60.45       63.22     34.67 o 
   4 -11   6     1474.64     1777.83     49.45 o 
   5 -11   6      889.31      922.49     39.32 o 
   6 -11   6      112.79      132.28     22.10 o 
   7 -11   6      977.11      894.41     80.95 o 
  -7 -10   6      210.35      122.02     19.84 o 
  -6 -10   6      128.37      194.32     91.73 o 
  -5 -10   6      410.31      295.83     64.57 o 
  -4 -10   6       21.45       30.46     13.92 o 
  -3 -10   6      228.57      236.46      7.07 o 
  -2 -10   6     2573.24     2531.51    102.90 o 
  -1 -10   6      212.62      196.81      5.83 o 
   0 -10   6       30.17       41.20      7.17 o 
   1 -10   6      293.74      255.14     12.42 o 
   2 -10   6     5260.68     5323.73    142.29 o 
   3 -10   6       71.04       73.52     16.61 o 
   4 -10   6     2471.84     2275.01     65.39 o 
   5 -10   6      230.88      276.56     97.51 o 
   6 -10   6     1677.07     1777.15    243.56 o 
   7 -10   6       96.78       73.97     47.19 o 
   8 -10   6      368.06      311.71     28.55 o 
  -8  -9   6      139.35      176.64     44.98 o 
  -7  -9   6        0.24       -7.93     41.46 o 
  -6  -9   6      446.61      456.86     54.99 o 
  -5  -9   6      331.94      375.51     29.76 o 
  -4  -9   6      721.52      721.51     13.50 o 
  -3  -9   6      477.42      501.52     16.56 o 
  -2  -9   6     5774.81     5822.18     62.57 o 
  -1  -9   6     1051.88      972.32     33.76 o 
   0  -9   6      493.73      525.30     10.64 o 
   1  -9   6     2271.76     2215.03     29.89 o 
   2  -9   6        3.31        8.64      6.78 o 
   3  -9   6     1223.63     1162.87     25.31 o 
   4  -9   6      139.36      108.32     13.68 o 
   5  -9   6      668.56      742.84     73.67 o 
   6  -9   6      344.17      368.31     32.87 o 
   7  -9   6      782.17      755.97     44.62 o 
   8  -9   6       15.40       32.68     60.77 o 
  -8  -8   6        1.47       19.75     38.91 o 
  -7  -8   6       23.08       25.16     17.12 o 
  -6  -8   6      367.43      410.27     60.19 o 
  -5  -8   6     1173.93     1100.92     21.71 o 
  -4  -8   6       30.49       32.55     10.21 o 
  -3  -8   6      157.56      166.09      4.70 o 
  -2  -8   6     3824.50     3888.73    100.93 o 
  -1  -8   6     1856.37     1929.54     34.09 o 
   0  -8   6      646.70      618.06     22.34 o 
   1  -8   6      258.93      272.57      6.65 o 
   2  -8   6     4772.39     4635.97     63.77 o 
   3  -8   6       63.75       60.99     15.31 o 
   4  -8   6     3208.44     3022.34    218.90 o 
   5  -8   6      368.11      254.08     55.86 o 
   6  -8   6      888.12      974.96     41.60 o 
   7  -8   6        0.11       -4.22     14.68 o 
   8  -8   6       97.67      117.30     44.45 o 
  -8  -7   6     1014.36     1144.22     56.72 o 
  -7  -7   6      216.90      229.56     15.31 o 
  -6  -7   6        3.79       17.97     13.43 o 
  -5  -7   6      240.97      220.65      7.32 o 
  -4  -7   6      732.28      675.81     19.21 o 
  -3  -7   6     4134.02     4098.66     48.53 o 
  -2  -7   6       96.37      107.42      3.79 o 
  -1  -7   6     4222.66     4231.08    125.68 o 
   0  -7   6      913.47      903.42     17.72 o 
   1  -7   6      914.34      927.93     27.40 o 
   2  -7   6      340.75      272.79      7.37 o 
   3  -7   6     2242.05     2365.85    156.35 o 
   4  -7   6      231.39      237.32     11.94 o 
   5  -7   6      826.43      710.99     21.87 o 
   6  -7   6      312.78      307.41     27.25 o 
   7  -7   6       31.21       41.57     33.80 o 
   8  -7   6      182.64      178.55     59.47 o 
  -9  -6   6       51.35       24.94     12.42 o 
  -8  -6   6       19.47       23.15     41.99 o 
  -7  -6   6       13.47       11.38     20.61 o 
  -6  -6   6      408.04      433.00     10.98 o 
  -5  -6   6        3.08       -8.70      5.80 o 
  -4  -6   6      589.40      636.80     26.82 o 
  -3  -6   6        2.42       11.59      2.36 o 
  -2  -6   6     4503.31     4378.16    165.84 o 
  -1  -6   6       14.66       16.41      4.86 o 
   0  -6   6      787.88      693.31     42.47 o 
   1  -6   6     7367.29     7210.54    152.98 o 
   2  -6   6      327.59      296.26      7.99 o 
   3  -6   6      186.90      178.94      9.92 o 
   4  -6   6       12.04       38.85     21.72 o 
   5  -6   6     3026.20     2999.42     70.94 o 
   6  -6   6      603.51      531.23     40.98 o 
   7  -6   6      365.19      369.56     24.75 o 
   8  -6   6      482.63      467.50     29.17 o 
  -9  -5   6       17.98       89.57     17.62 o 
  -7  -5   6     1222.33     1279.39     38.52 o 
  -6  -5   6      520.90      449.98     11.92 o 
  -5  -5   6      611.26      569.56     14.83 o 
  -4  -5   6     1868.09     1869.89     34.96 o 
  -3  -5   6      491.79      507.39     24.61 o 
  -2  -5   6        5.55       19.41      6.74 o 
  -1  -5   6      494.49      537.30     23.98 o 
   0  -5   6     5322.98     5409.37     59.95 o 
   1  -5   6      823.75      863.24     12.14 o 
   2  -5   6      277.68      207.45     18.11 o 
   3  -5   6      203.84      177.80     15.89 o 
   4  -5   6      983.86     1129.96     30.87 o 
   5  -5   6       17.71       77.76     12.76 o 
   6  -5   6      990.54      980.37     54.94 o 
   7  -5   6      602.90      875.14     43.47 o 
   8  -5   6      157.90       99.90     16.69 o 
  -9  -4   6      216.26      195.60     24.27 o 
  -8  -4   6      250.33      222.38     41.51 o 
  -7  -4   6        5.68       -0.32     17.29 o 
  -6  -4   6      845.19      863.36     35.15 o 
  -5  -4   6       27.08       28.48      9.25 o 
  -4  -4   6      494.46      514.91     31.06 o 
  -3  -4   6    16006.97    15965.41    536.38 o 
  -2  -4   6      709.03      634.37     25.23 o 
  -1  -4   6      534.80      566.58     26.10 o 
   0  -4   6     1716.27     2045.25     57.49 o 
   1  -4   6     4679.56     4431.75     54.61 o 
   2  -4   6      260.40      251.23     40.21 o 
   3  -4   6        3.07       25.55     19.31 o 
   4  -4   6     3899.89     3791.01     81.99 o 
   5  -4   6     1641.15     1654.58    135.89 o 
   6  -4   6       15.90       -1.26     11.98 o 
   7  -4   6       20.55        4.36     60.19 o 
   8  -4   6      445.17      607.92     87.59 o 
  -9  -3   6       30.36       11.04     11.00 o 
  -8  -3   6      908.27      958.08     64.04 o 
  -7  -3   6     1219.50     1165.43     27.67 o 
  -6  -3   6      271.11      204.32     10.17 o 
  -5  -3   6       10.40       38.52      4.33 o 
  -4  -3   6     2586.15     2443.43     96.64 o 
  -3  -3   6      505.78      614.02     10.02 o 
  -2  -3   6     8363.80     8105.82    123.42 o 
  -1  -3   6       78.63       97.77      6.50 o 
   0  -3   6     9061.48     9438.07     98.06 o 
   1  -3   6       86.25      133.87      9.68 o 
   2  -3   6     2941.39     2794.55     91.30 o 
   3  -3   6     2600.83     2507.99     40.60 o 
   4  -3   6        0.49       48.79     20.18 o 
   5  -3   6     2563.49     2554.59     61.50 o 
   6  -3   6     1346.17     1316.53     31.03 o 
   7  -3   6      342.94      292.54     15.72 o 
   8  -3   6      167.05       71.03     91.49 o 
  -9  -2   6        5.25       30.45     72.86 o 
  -8  -2   6       50.48      103.88     71.70 o 
  -7  -2   6     3361.77     3694.69     64.32 o 
  -6  -2   6      726.91      711.92     20.61 o 
  -5  -2   6       16.81       28.86     12.47 o 
  -4  -2   6      730.07      661.12     25.57 o 
  -3  -2   6     8669.07     8482.97     84.59 o 
  -2  -2   6       17.82       17.34      5.30 o 
  -1  -2   6      420.90      417.12     13.96 o 
   0  -2   6     4207.58     4178.46     47.99 o 
   1  -2   6     3779.34     3750.29     51.38 o 
   2  -2   6       64.55       57.61     15.02 o 
   3  -2   6     2170.68     2284.34     47.48 o 
   4  -2   6     2833.99     2786.02     50.82 o 
   5  -2   6      625.50      586.87     44.93 o 
   6  -2   6      206.16      205.67     13.46 o 
   7  -2   6        4.45        5.06     34.67 o 
   8  -2   6       19.83      115.34     52.87 o 
  -9  -1   6       21.74       13.73     17.60 o 
  -8  -1   6      350.64      310.01     46.28 o 
  -7  -1   6       45.84       54.92     13.19 o 
  -6  -1   6      800.17      731.91     39.87 o 
  -5  -1   6      120.17      147.39     19.94 o 
  -4  -1   6     1876.09     1947.47     25.16 o 
  -3  -1   6       79.37       56.15      9.10 o 
  -2  -1   6      771.70      731.55     15.94 o 
  -1  -1   6      788.84      727.01     30.87 o 
   0  -1   6     2512.89     2693.63     56.44 o 
   1  -1   6    10902.94    11716.22    142.40 o 
   2  -1   6      626.05      681.09     14.77 o 
   3  -1   6     1760.51     1725.86     28.08 o 
   4  -1   6      178.02      190.03      9.10 o 
   5  -1   6      471.66      505.86     24.37 o 
   6  -1   6      478.61      508.17     19.65 o 
   7  -1   6       91.35      127.95     16.90 o 
   8  -1   6       12.75      -28.95     19.30 o 
  -9   0   6        4.71        7.31     24.03 o 
  -8   0   6      140.00      150.87     19.02 o 
  -7   0   6     1514.72     1649.47    210.48 o 
  -6   0   6     2092.60     2105.94     77.77 o 
  -5   0   6        2.76        5.71      5.63 o 
  -4   0   6       28.50       21.19      4.43 o 
  -3   0   6      262.38      303.45      6.18 o 
  -2   0   6     8021.82     8232.46    102.61 o 
  -1   0   6     1056.66     1167.91     39.15 o 
   0   0   6    12313.83    12703.26    167.72 o 
   1   0   6     3447.45     3377.81     47.13 o 
   2   0   6      136.68      138.96      7.27 o 
   3   0   6        8.00       12.47     12.47 o 
   4   0   6     1678.60     1702.97     41.48 o 
   5   0   6      863.95      849.89     27.37 o 
   6   0   6       39.78       54.95     37.03 o 
   7   0   6     1097.02     1323.28     65.39 o 
   8   0   6       39.90       78.38     23.30 o 
  -9   1   6      577.38      712.28     39.77 o 
  -8   1   6       12.06       25.78     46.18 o 
  -7   1   6        3.97        1.68     18.73 o 
  -6   1   6      279.79      291.01     34.81 o 
  -5   1   6     3716.91     3784.33    137.43 o 
  -4   1   6     1551.53     1531.45     62.31 o 
  -3   1   6     4265.36     4469.72     52.57 o 
  -2   1   6      886.58      925.07     15.68 o 
  -1   1   6     5038.95     4801.44     62.98 o 
   0   1   6     1881.19     1968.17     27.07 o 
   1   1   6     3220.53     3351.57    100.30 o 
   2   1   6     4744.64     4199.94     88.55 o 
   3   1   6     1138.04      968.33    115.04 o 
   4   1   6     1373.49     1403.08     67.90 o 
   5   1   6       90.48       61.14      8.61 o 
   6   1   6     2130.45     2230.13     71.32 o 
   7   1   6        0.21       52.21     42.42 o 
   8   1   6       92.11      164.33     33.08 o 
  -9   2   6      797.01      868.50    131.27 o 
  -8   2   6     1031.73      929.47     32.17 o 
  -7   2   6       54.31       57.56     38.91 o 
  -6   2   6     5234.60     5364.88    179.66 o 
  -5   2   6     1313.39     1327.41     27.06 o 
  -4   2   6     4627.13     4513.30     70.69 o 
  -3   2   6      292.27      317.49     16.18 o 
  -2   2   6       54.98       49.46      4.43 o 
  -1   2   6     1217.87     1240.64     73.19 o 
   0   2   6     2435.84     2404.41    105.94 o 
   1   2   6      191.85      209.56      8.27 o 
   2   2   6        5.15        1.99      8.23 o 
   3   2   6     2633.17     2895.74    120.19 o 
   4   2   6      406.08      409.38     22.50 o 
   5   2   6      719.78      748.29     34.00 o 
   6   2   6       32.71       21.09     76.71 o 
   7   2   6     1519.62     1720.37     87.78 o 
   8   2   6       18.52       47.54     38.09 o 
  -9   3   6      702.85      711.20     35.50 o 
  -8   3   6      430.37      373.56     19.89 o 
  -7   3   6      858.23      774.95     33.03 o 
  -6   3   6        6.95       54.80     11.75 o 
  -5   3   6     3896.83     3815.75     56.93 o 
  -4   3   6      682.96      661.75     16.48 o 
  -3   3   6     5147.83     5169.20    131.41 o 
  -2   3   6     8073.47     7836.36    315.36 o 
  -1   3   6     1989.45     1912.25     74.83 o 
   0   3   6       86.78      101.25     13.00 o 
   1   3   6       11.75        9.09      5.14 o 
   2   3   6      859.47      748.10     35.25 o 
   3   3   6      901.70      824.69     22.93 o 
   4   3   6      947.27     1195.16     62.21 o 
   5   3   6      736.14      890.36     35.29 o 
   6   3   6       17.79      -17.00     28.94 o 
   7   3   6       12.31      -26.23     21.86 o 
   8   3   6       16.66       -0.24     52.97 o 
  -9   4   6       62.46      103.84     46.90 o 
  -8   4   6      709.50      654.19     27.47 o 
  -7   4   6       36.56       16.67     19.81 o 
  -6   4   6      116.80      118.98     19.06 o 
  -5   4   6      591.70      498.97     79.45 o 
  -4   4   6     1054.15      994.24     22.55 o 
  -3   4   6       29.90       36.27     36.07 o 
  -2   4   6     2457.60     2460.88     37.01 o 
  -1   4   6     1687.83     1576.55     28.40 o 
   0   4   6      342.82      374.03     42.90 o 
   1   4   6      308.66      249.43     29.18 o 
   2   4   6        5.66        6.78     12.47 o 
   3   4   6     1074.04     1048.29     43.63 o 
   4   4   6       42.14       74.84     15.32 o 
   5   4   6        6.45      102.37     38.33 o 
   6   4   6     1126.38     1130.29     47.14 o 
   7   4   6      134.18      151.39     70.35 o 
  -9   5   6      242.29      198.66     30.10 o 
  -8   5   6       20.81       11.77     13.59 o 
  -7   5   6      440.94      471.80     31.98 o 
  -6   5   6     2429.29     2431.99     61.63 o 
  -5   5   6       40.36       59.80     23.69 o 
  -4   5   6      301.77      305.77     59.57 o 
  -3   5   6     2082.18     2083.76     86.48 o 
  -2   5   6     4969.00     4873.30    159.77 o 
  -1   5   6     1852.05     1809.34    151.30 o 
   0   5   6      109.05      119.51     25.18 o 
   1   5   6     1720.45     1581.48    179.27 o 
   2   5   6      471.00      426.70     49.16 o 
   3   5   6      670.57      551.08     24.75 o 
   4   5   6       18.19       24.13      9.10 o 
   5   5   6      316.24      345.08     66.11 o 
   6   5   6      103.00      133.94     21.74 o 
   7   5   6      128.12       53.03     19.39 o 
  -8   6   6        3.47        7.02     24.99 o 
  -7   6   6      115.16      134.70     43.77 o 
  -6   6   6        0.70        4.45      8.62 o 
  -5   6   6     1236.75     1243.50    161.51 o 
  -4   6   6      293.02      293.61     14.57 o 
  -3   6   6      728.34      733.39     57.11 o 
  -2   6   6     2799.72     2997.69    228.58 o 
  -1   6   6     2247.50     2340.68     89.23 o 
   0   6   6     2420.39     2511.86     46.20 o 
   1   6   6      161.39      165.58      8.83 o 
   2   6   6     4471.63     4663.36    274.28 o 
   3   6   6      291.01      197.33      7.12 o 
   5   6   6      829.07      714.44    114.99 o 
   6   6   6      436.77      259.65     28.86 o 
   7   6   6      432.57      556.16     58.55 o 
  -8   7   6      149.91      143.65     51.72 o 
  -7   7   6      252.66      260.87     28.70 o 
  -6   7   6     1211.71     1201.61     33.47 o 
  -5   7   6      147.28      125.00     50.22 o 
  -4   7   6       13.77       35.43     10.97 o 
  -3   7   6     1386.69     1317.36     38.14 o 
  -2   7   6      108.90       95.54      8.47 o 
  -1   7   6       24.48       53.54     11.85 o 
   0   7   6       22.29       17.15     16.85 o 
   1   7   6      739.09      731.08     79.36 o 
   2   7   6        3.47       -9.84      6.74 o 
   3   7   6      429.53      490.19     29.64 o 
   4   7   6      186.12       68.18     37.37 o 
   5   7   6      106.67      141.99     21.57 o 
   6   7   6      284.59      317.03     26.90 o 
  -8   8   6       67.47      107.45     31.44 o 
  -7   8   6      979.02      753.39    108.97 o 
  -6   8   6      697.16      837.07     75.41 o 
  -5   8   6     1224.44     1292.79    151.68 o 
  -4   8   6       14.96       79.19     73.67 o 
  -3   8   6      407.22      415.65     10.74 o 
  -2   8   6     4058.56     4179.43    415.75 o 
  -1   8   6      217.64      236.31     37.70 o 
   0   8   6      582.04      528.48     63.08 o 
   1   8   6        8.71       -6.92      5.26 o 
   2   8   6      228.88      198.81     28.51 o 
   3   8   6      738.50      777.58     81.33 o 
   4   8   6       62.94      139.20     98.76 o 
   5   8   6       79.36       76.52     29.23 o 
   6   8   6       29.71      -11.98     54.03 o 
  -7   9   6      554.87      518.07     62.60 o 
  -6   9   6      169.70      176.04     19.84 o 
  -5   9   6       16.31        1.38     15.05 o 
  -4   9   6     1438.05     1540.94     43.22 o 
  -3   9   6     2217.22     2332.87    146.24 o 
  -2   9   6        4.95        7.77      8.52 o 
  -1   9   6      518.25      500.06     36.60 o 
   0   9   6      127.31      148.08     28.22 o 
   1   9   6      106.31       99.20     12.46 o 
   2   9   6       16.29        2.58     23.02 o 
   3   9   6      496.09      478.93     30.87 o 
  -7  10   6       77.98      112.22     24.51 o 
  -6  10   6      637.89      601.08     30.92 o 
  -5  10   6      388.57      431.32     23.78 o 
  -4  10   6       26.37      -25.97     17.31 o 
  -3  10   6        1.82       10.05     21.72 o 
  -2  10   6       21.41       31.65     28.51 o 
  -1  10   6      226.65      231.95     13.96 o 
   0  10   6       20.41       -9.43     65.97 o 
   1  10   6       58.54       62.54     33.47 o 
   2  10   6     1084.10     1056.95     35.10 o 
   3  10   6      184.78      225.50     31.73 o 
   4  10   6      286.15      290.81    106.32 o 
  -6  11   6      130.61      147.17     24.67 o 
  -5  11   6       91.11      182.45     59.32 o 
  -4  11   6      108.52      191.74     27.74 o 
  -3  11   6     1692.22     1651.36     89.23 o 
  -2  11   6       99.40       77.42     63.37 o 
  -1  11   6      253.71      232.70     16.90 o 
   0  11   6      556.17      649.64     22.16 o 
   1  11   6       58.83       59.98     13.43 o 
   3  11   6      166.63      204.78     33.33 o 
   4  11   6      394.71      325.20     30.15 o 
  -5  12   6     1188.28     1135.37     68.14 o 
  -4  12   6      106.13       94.38     16.32 o 
  -3  12   6       10.26       -2.58     13.70 o 
  -2  12   6       95.96      110.23     18.35 o 
  -1  12   6      431.26      408.88     19.21 o 
   0  12   6      130.35      143.63     14.17 o 
   1  12   6      599.91      496.75     30.13 o 
   2  12   6        3.64      -24.50     17.35 o 
   3  12   6        1.32       17.41     18.64 o 
  -4  13   6      844.43      850.08     56.87 o 
  -3  13   6       88.43      118.42     24.37 o 
  -2  13   6        1.93        4.12     15.36 o 
  -1  13   6       89.43       24.79     49.60 o 
   0  13   6      789.95      798.04     39.23 o 
   1  13   6       22.79      105.58     27.88 o 
  -2  14   6        4.94      -15.23     29.76 o 
  -1  14   6       46.54       28.74     44.16 o 
   0 -18   7        9.59       24.35     13.87 o 
   1 -18   7        9.07       25.91     19.26 o 
  -2 -17   7       80.18      114.60     15.31 o 
  -1 -17   7        4.93       13.39     13.39 o 
   0 -17   7      292.15      262.70     18.34 o 
   1 -17   7       43.08      -17.45     24.08 o 
   2 -17   7      415.61      502.05     34.77 o 
   3 -17   7       15.67       65.58     28.12 o 
  -3 -16   7      211.02      227.48     22.44 o 
  -2 -16   7      192.26      171.52     14.64 o 
  -1 -16   7     1401.33     1563.15     51.52 o 
   0 -16   7      217.86      207.77     18.52 o 
   1 -16   7      917.64      838.35     77.67 o 
   2 -16   7      183.78      170.81     17.09 o 
   3 -16   7      824.10      751.46     79.74 o 
   4 -16   7      301.04      341.95     23.44 o 
  -4 -15   7      151.87      146.48     20.99 o 
  -3 -15   7        9.98       24.94     12.42 o 
  -1 -15   7      233.17       92.55     16.08 o 
   0 -15   7      175.75      250.81     17.41 o 
   1 -15   7        3.85       37.75     20.80 o 
   2 -15   7      400.16      401.47     15.19 o 
   3 -15   7       74.27       92.11     38.96 o 
   4 -15   7      316.98      321.38     20.88 o 
   5 -15   7       75.18       30.75     16.32 o 
  -5 -14   7       28.56       62.60     14.25 o 
  -4 -14   7        4.30      -13.39     12.52 o 
  -3 -14   7      437.85      419.51     19.07 o 
  -2 -14   7        8.05       -0.96     11.75 o 
  -1 -14   7      145.10      166.71     14.45 o 
   0 -14   7      260.36      233.82     16.61 o 
   1 -14   7      206.47      179.38     11.11 o 
   2 -14   7        4.48       -6.61     25.52 o 
   3 -14   7       23.82       16.85     16.76 o 
   4 -14   7      670.03      638.99     81.43 o 
   5 -14   7      155.09      138.50     61.54 o 
   6 -14   7       39.59       77.95     34.19 o 
  -6 -13   7       13.44      -22.24     22.15 o 
  -5 -13   7       30.45       55.95     13.48 o 
  -4 -13   7       41.49       48.35      9.53 o 
  -3 -13   7       28.77       24.08      7.61 o 
  -2 -13   7      671.76      664.34     19.35 o 
  -1 -13   7       14.67       21.18     16.85 o 
   0 -13   7        6.68       10.56     15.89 o 
   1 -13   7     1574.68     1662.02     32.03 o 
   2 -13   7      238.98      187.80     11.03 o 
   3 -13   7        3.65        8.28     26.39 o 
   4 -13   7      113.49      121.97     16.58 o 
   5 -13   7     1886.42     1973.36     59.53 o 
   6 -13   7       62.83       75.89     17.13 o 
  -6 -12   7        9.13       -8.45     10.57 o 
  -5 -12   7        9.22       20.04     40.55 o 
  -4 -12   7      572.45      607.47     21.42 o 
  -3 -12   7      109.46       86.68     10.40 o 
  -2 -12   7       50.62       43.94     18.35 o 
  -1 -12   7      362.81      359.19      9.29 o 
   0 -12   7     1834.34     1855.46     34.86 o 
   1 -12   7      114.29       84.75     14.49 o 
   2 -12   7      643.56      654.23     16.01 o 
   3 -12   7       74.15       71.27     15.22 o 
   4 -12   7      563.98      563.39     25.49 o 
   5 -12   7      174.18      206.60     43.43 o 
   6 -12   7      661.27      583.89     30.47 o 
   7 -12   7      106.28      110.79     19.05 o 
  -7 -11   7      325.37      426.92    122.02 o 
  -6 -11   7      258.01      172.80     37.17 o 
  -5 -11   7      283.16      279.11     15.49 o 
  -4 -11   7       35.89       16.83      8.14 o 
  -3 -11   7      172.62      174.46      6.98 o 
  -2 -11   7      368.87      319.03     15.99 o 
  -1 -11   7       57.22       65.93     17.38 o 
   0 -11   7     2022.44     1924.92     29.41 o 
   1 -11   7     4154.75     4158.33     57.56 o 
   2 -11   7      811.64      767.68     42.86 o 
   3 -11   7     2327.10     2200.57     52.68 o 
   4 -11   7     1551.76     1722.47    201.28 o 
   5 -11   7      324.35      378.05     46.18 o 
   6 -11   7        7.42       19.69     78.35 o 
   7 -11   7      108.28       55.03     36.26 o 
  -7 -10   7      350.42      257.69     17.42 o 
  -6 -10   7      122.03      165.64     37.37 o 
  -5 -10   7        5.80       -9.10     22.15 o 
  -4 -10   7     2712.39     2603.32     78.92 o 
  -3 -10   7      980.43      927.78     14.85 o 
  -2 -10   7      854.49      851.08     65.44 o 
  -1 -10   7        8.87       16.44      9.63 o 
   0 -10   7       98.62      105.48     18.73 o 
   1 -10   7        3.01       -2.43      5.45 o 
   2 -10   7     3341.34     3450.76     70.69 o 
   3 -10   7     1411.84     1452.22     89.95 o 
   4 -10   7      559.73      575.27    100.83 o 
   5 -10   7     1538.37     1589.85    226.90 o 
   6 -10   7        0.47        5.44     15.07 o 
   7 -10   7      121.97      110.94     21.20 o 
  -8  -9   7        5.71       15.20     27.50 o 
  -7  -9   7      435.50      529.62     33.03 o 
  -6  -9   7      154.81      156.29     33.90 o 
  -5  -9   7       28.99       40.58      6.11 o 
  -4  -9   7      948.91      940.22     19.07 o 
  -3  -9   7     1055.75     1002.06     19.69 o 
  -2  -9   7      462.74      422.15     19.98 o 
  -1  -9   7       16.09       24.61      8.28 o 
   0  -9   7     2991.30     2961.73    150.48 o 
   1  -9   7      799.11      761.74     13.88 o 
   2  -9   7      950.32      922.57     26.24 o 
   3  -9   7       20.88       23.88     10.17 o 
   4  -9   7     1185.68     1187.52     30.21 o 
   5  -9   7     1315.49     1296.13     41.29 o 
   6  -9   7      164.56      152.15     40.79 o 
   7  -9   7       32.22      130.45     53.84 o 
   8  -9   7      299.28      290.72     81.52 o 
  -8  -8   7       75.66       69.86     26.39 o 
  -7  -8   7       20.70       10.62      9.10 o 
  -6  -8   7      168.68      138.37      8.78 o 
  -5  -8   7      414.24      405.39     26.58 o 
  -4  -8   7       32.93       38.27      3.47 o 
  -3  -8   7      148.01      166.67      5.59 o 
  -2  -8   7      702.25      683.66     17.05 o 
  -1  -8   7     1502.66     1459.03     34.48 o 
   0  -8   7      347.28      351.36      8.72 o 
   1  -8   7      815.29      694.98     11.58 o 
   2  -8   7      249.55      227.64     28.94 o 
   3  -8   7     2278.01     2152.11     85.81 o 
   4  -8   7        0.39       -1.93      8.76 o 
   5  -8   7       51.30      -16.50     28.41 o 
   6  -8   7     2291.38     2443.09    112.73 o 
   7  -8   7      156.08      129.20     35.20 o 
   8  -8   7       19.25       55.32     16.14 o 
  -8  -7   7       92.91       58.75     13.29 o 
  -7  -7   7       52.01       46.19     10.40 o 
  -6  -7   7      211.28      230.99     47.67 o 
  -5  -7   7      403.77      364.60     36.40 o 
  -4  -7   7      898.60      867.22     13.50 o 
  -3  -7   7      157.47      146.80     16.32 o 
  -2  -7   7     2682.94     2643.78     46.32 o 
  -1  -7   7      585.78      582.90      8.62 o 
   0  -7   7     2170.28     2112.34     29.90 o 
   1  -7   7     1969.84     1828.80     22.54 o 
   2  -7   7       52.20       65.83     17.86 o 
   3  -7   7      314.03      304.93     55.91 o 
   4  -7   7       11.74        5.30     13.92 o 
   5  -7   7      532.27      587.57     66.21 o 
   6  -7   7      116.20      173.16     22.82 o 
   7  -7   7     1378.75     1376.15    126.64 o 
   8  -7   7      202.84      128.46     52.68 o 
  -8  -6   7       21.09        7.07      9.69 o 
  -7  -6   7        1.78      -11.25      7.50 o 
  -6  -6   7       23.06        4.13      6.48 o 
  -5  -6   7     3243.62     3243.40     46.20 o 
  -4  -6   7       12.69       21.09      2.27 o 
  -3  -6   7       24.56       -2.28      5.47 o 
  -2  -6   7      549.91      560.98     26.68 o 
  -1  -6   7     7459.48     7493.58    285.55 o 
   0  -6   7      330.02      407.15     11.94 o 
   1  -6   7     2361.52     2401.04     79.69 o 
   2  -6   7     7469.67     6784.89    231.67 o 
   3  -6   7     1409.39     1292.36     25.94 o 
   4  -6   7      411.36      344.45     17.92 o 
   5  -6   7        6.63       -2.83     24.51 o 
   6  -6   7     2723.96     2828.57    154.91 o 
   7  -6   7       23.17       38.95     13.90 o 
   8  -6   7      411.47      366.11     48.15 o 
  -9  -5   7      548.42      635.96     27.11 o 
  -8  -5   7      857.27      730.58     30.24 o 
  -7  -5   7      114.95      149.89     11.05 o 
  -6  -5   7     1159.63     1207.08     45.55 o 
  -5  -5   7      149.70      111.95     29.42 o 
  -4  -5   7     3703.24     3594.98     63.27 o 
  -3  -5   7      316.87      250.67     18.54 o 
  -2  -5   7      226.40      273.06     17.09 o 
  -1  -5   7     2244.56     2238.24     96.31 o 
   0  -5   7      180.33      169.41      6.89 o 
   1  -5   7     1743.05     1774.78     23.50 o 
   2  -5   7        0.59       24.29      6.36 o 
   3  -5   7     7427.91     7654.83    167.24 o 
   4  -5   7      524.11      527.23     36.89 o 
   5  -5   7      234.30      223.62     51.67 o 
   6  -5   7       10.02       37.20     13.48 o 
   7  -5   7     1502.63     1282.04    147.88 o 
   8  -5   7       36.13       80.23     42.28 o 
  -9  -4   7     1018.78      990.21     32.78 o 
  -8  -4   7      382.55      394.99     28.17 o 
  -7  -4   7      877.48      878.70    120.43 o 
  -6  -4   7      737.16      785.42     20.99 o 
  -5  -4   7     3275.78     3267.08     41.77 o 
  -4  -4   7      309.88      253.92      9.44 o 
  -3  -4   7      752.52      675.71     11.22 o 
  -2  -4   7    10727.23    10640.47    238.02 o 
  -1  -4   7      211.60      262.76     22.39 o 
   0  -4   7     1325.77     1268.01     16.35 o 
   1  -4   7     1211.44     1167.80     15.71 o 
   2  -4   7     2899.71     2694.39     72.52 o 
   3  -4   7     1396.04     1358.41     50.80 o 
   4  -4   7     1456.67     1632.20     87.11 o 
   5  -4   7     1474.39     1332.04     57.83 o 
   6  -4   7       26.55       45.79     33.32 o 
   7  -4   7       64.40       61.03     63.85 o 
   8  -4   7       54.25       77.62     52.05 o 
  -9  -3   7        1.91       10.90     11.32 o 
  -8  -3   7       67.32       81.63     23.07 o 
  -7  -3   7      119.93      143.34     17.82 o 
  -6  -3   7       20.89       15.38     17.77 o 
  -5  -3   7       40.03       57.25     12.52 o 
  -4  -3   7        8.52        4.96      3.37 o 
  -3  -3   7      242.65      304.72      5.55 o 
  -2  -3   7     2426.62     2548.81     28.93 o 
  -1  -3   7     1796.19     1684.57     24.17 o 
   0  -3   7       81.83      113.61     10.11 o 
   1  -3   7      232.50      246.59      5.48 o 
   2  -3   7     1122.15     1112.65     18.25 o 
   3  -3   7     1591.22     1607.14    182.98 o 
   4  -3   7     1691.28     1825.86    160.40 o 
   5  -3   7        1.02        4.20     25.04 o 
   6  -3   7      526.60      533.02     18.55 o 
   7  -3   7      335.62      365.83     64.14 o 
   8  -3   7       11.93       38.79     25.67 o 
  -9  -2   7      202.09      212.67     38.96 o 
  -8  -2   7       72.60       70.98     12.68 o 
  -7  -2   7        1.14       15.12      8.62 o 
  -6  -2   7     1823.34     1998.01     39.10 o 
  -5  -2   7      886.48      858.01     51.52 o 
  -4  -2   7      260.52      242.77      7.75 o 
  -3  -2   7     5417.54     5613.67     61.06 o 
  -2  -2   7    13646.36    13702.62    135.35 o 
  -1  -2   7     1632.02     1652.21     61.83 o 
   0  -2   7      772.59      937.24     33.08 o 
   1  -2   7     6786.72     6727.82     75.34 o 
   2  -2   7        4.62       20.39     11.08 o 
   3  -2   7      237.10      221.13     11.99 o 
   4  -2   7      248.33      233.60      6.71 o 
   5  -2   7     3407.93     3214.57     80.85 o 
   6  -2   7      138.33       96.97     21.19 o 
   7  -2   7      424.70      388.56    123.46 o 
   8  -2   7      352.91      525.88    158.33 o 
  -9  -1   7       11.39       -7.22     47.62 o 
  -8  -1   7       50.46      104.36     86.96 o 
  -7  -1   7      986.66     1002.91     25.69 o 
  -6  -1   7      159.08      173.36     11.17 o 
  -5  -1   7      647.06      659.63     32.89 o 
  -4  -1   7     1184.74     1196.85     16.48 o 
  -3  -1   7     1076.04     1054.71     23.26 o 
  -2  -1   7     3779.65     3787.74     39.43 o 
  -1  -1   7    10362.30    10930.92    129.92 o 
   0  -1   7     1905.67     1725.25     84.75 o 
   1  -1   7     7124.79     7333.94    308.81 o 
   2  -1   7     5929.29     5576.83    150.72 o 
   3  -1   7     1058.46     1091.24     69.87 o 
   4  -1   7     2290.37     2423.11     81.43 o 
   5  -1   7       73.87       96.48     55.18 o 
   6  -1   7      717.32      856.63     86.82 o 
   7  -1   7        8.07       67.27     60.10 o 
   8  -1   7       22.87       25.52     35.15 o 
  -9   0   7       47.70       62.10     28.46 o 
  -8   0   7      334.01      394.01     53.93 o 
  -7   0   7     2639.67     2636.37     86.29 o 
  -6   0   7     3587.85     3624.04     55.32 o 
  -5   0   7     1842.17     1951.89     42.52 o 
  -4   0   7       38.61       41.43      5.39 o 
  -3   0   7     4051.11     3996.11    109.40 o 
  -2   0   7        6.35       -3.32      3.90 o 
  -1   0   7        0.88        6.93     11.51 o 
   0   0   7      417.92      412.49     13.29 o 
   1   0   7    16172.33    15899.83    281.36 o 
   2   0   7     1958.26     1950.93     69.82 o 
   3   0   7     4642.53     5019.78    190.30 o 
   4   0   7       52.05       47.59     25.04 o 
   5   0   7      249.66      265.22     18.54 o 
   6   0   7       15.49       30.64     48.35 o 
   7   0   7      987.08      801.36     72.95 o 
   8   0   7      763.71      720.56     66.64 o 
  -9   1   7      930.39     1182.46    126.59 o 
  -8   1   7      211.66      215.73     33.66 o 
  -7   1   7       37.51       50.12     10.72 o 
  -6   1   7     1427.95     1413.54     46.56 o 
  -5   1   7     1089.09     1091.28     27.64 o 
  -4   1   7     1131.93     1214.74     20.27 o 
  -3   1   7      167.65      157.04     26.20 o 
  -2   1   7     3234.81     3167.81     85.57 o 
  -1   1   7      814.41      861.10     61.88 o 
   0   1   7     1596.13     1653.30     27.88 o 
   1   1   7     2257.98     2408.02     36.53 o 
   2   1   7      695.41      753.73     73.87 o 
   3   1   7     4198.48     4247.11    113.26 o 
   4   1   7      256.81      222.70     26.87 o 
   5   1   7      142.36       82.90     17.91 o 
   6   1   7      255.17      289.26     29.95 o 
   7   1   7      142.96      199.48     27.58 o 
   8   1   7       25.36       98.65     71.89 o 
  -9   2   7        9.70       -1.04     16.17 o 
  -8   2   7      208.76      195.75     14.42 o 
  -7   2   7      852.12      874.12    132.66 o 
  -6   2   7      252.15      302.75     40.06 o 
  -5   2   7      230.16      193.42     11.99 o 
  -4   2   7      230.11      215.57      9.63 o 
  -3   2   7      291.13      222.36     24.65 o 
  -2   2   7     4071.74     4189.64     86.29 o 
  -1   2   7      980.85      944.99     21.96 o 
   0   2   7      139.85      124.47     12.04 o 
   1   2   7      812.83      738.06     16.55 o 
   2   2   7       35.43       51.19      8.14 o 
   3   2   7       62.57       69.44     37.17 o 
   4   2   7     2767.25     2947.81     80.89 o 
   5   2   7      145.74      179.64     20.70 o 
   6   2   7        0.50       -6.92     19.50 o 
   7   2   7       36.91       70.70     89.47 o 
  -9   3   7       12.16      -12.75     51.57 o 
  -8   3   7     1621.02     1495.28     40.72 o 
  -7   3   7      100.08      107.94     39.77 o 
  -6   3   7       23.75       24.35     37.46 o 
  -5   3   7     1308.27     1317.00     35.76 o 
  -4   3   7     2430.68     2385.52     37.55 o 
  -3   3   7       46.28       47.71      5.57 o 
  -2   3   7      317.14      316.95     25.23 o 
  -1   3   7    10283.44    10657.10    144.98 o 
   0   3   7      170.29      245.44     43.43 o 
   1   3   7      350.86      307.10     10.18 o 
   2   3   7     1068.20     1010.03     26.61 o 
   3   3   7     2128.28     2204.65     58.27 o 
   4   3   7        1.13      -37.55     39.63 o 
   5   3   7      331.01      397.48     71.99 o 
   6   3   7      785.86      817.00     40.08 o 
   7   3   7       44.54       73.21     22.51 o 
  -9   4   7        8.84       57.22     49.79 o 
  -8   4   7       18.62       48.24     14.26 o 
  -7   4   7      194.20      238.48     24.75 o 
  -6   4   7      570.42      531.76     91.39 o 
  -5   4   7       27.41       43.14     25.09 o 
  -4   4   7     3385.54     3469.35     50.72 o 
  -3   4   7      123.50       98.74     23.64 o 
  -2   4   7       55.12       57.74     21.72 o 
  -1   4   7      147.66      129.34     24.37 o 
   0   4   7     5332.56     5117.75    148.31 o 
   1   4   7       23.32       23.15      9.68 o 
   2   4   7        8.83       19.64     29.81 o 
   3   4   7     2183.44     2133.38     40.39 o 
   4   4   7     2446.83     2510.37     72.59 o 
   5   4   7      153.89      139.42     68.86 o 
   6   4   7        1.69       36.99     20.01 o 
   7   4   7      513.81      603.34     70.88 o 
  -8   5   7     1257.55     1230.64    132.90 o 
  -7   5   7       78.26       57.08     14.29 o 
  -6   5   7      267.72      229.75     36.45 o 
  -5   5   7     3312.33     3229.70    227.24 o 
  -4   5   7       56.32       71.80     10.98 o 
  -3   5   7      554.34      538.81     29.61 o 
  -2   5   7      699.74      745.80     21.00 o 
  -1   5   7      907.16      899.82     27.87 o 
   0   5   7       53.82      100.77     12.86 o 
   1   5   7     1689.87     1631.83     75.89 o 
   2   5   7       16.90       48.09     13.15 o 
   3   5   7        1.12       11.00      5.73 o 
   4   5   7      299.07      312.32     23.39 o 
   5   5   7       60.21      135.77     20.90 o 
   6   5   7      149.75      160.81     45.41 o 
   7   5   7        9.63       -6.37     20.02 o 
  -8   6   7      749.78      761.59     65.15 o 
  -7   6   7      393.99      372.32     24.27 o 
  -6   6   7      546.91      474.54     75.17 o 
  -5   6   7       76.29       86.08     19.69 o 
  -4   6   7     5581.04     5252.17    109.80 o 
  -3   6   7      121.24      120.76      7.48 o 
  -2   6   7       12.82       13.40     12.52 o 
  -1   6   7     1723.28     1988.51    121.68 o 
   0   6   7     4242.26     4396.69    109.07 o 
   1   6   7     1013.01      996.86    100.11 o 
   2   6   7        0.29        7.77     16.28 o 
   3   6   7      540.92      526.03     32.64 o 
   4   6   7      237.48      223.94     67.46 o 
   5   6   7       18.97      138.01     20.60 o 
   6   6   7        1.63      -27.48     29.85 o 
  -8   7   7       39.46       10.22     19.16 o 
  -7   7   7      611.87      631.98     30.61 o 
  -6   7   7      627.11      423.46     54.27 o 
  -5   7   7      431.08      377.50     21.74 o 
  -4   7   7      200.15      128.30     14.45 o 
  -3   7   7      332.39      269.97      9.73 o 
  -2   7   7      222.42      199.07     11.38 o 
  -1   7   7      476.06      601.03     33.85 o 
   0   7   7     1250.44     1350.44    123.03 o 
   1   7   7      618.83      583.43     26.87 o 
   2   7   7      378.29      396.98     15.12 o 
   3   7   7       13.12       55.91     20.04 o 
   4   7   7      775.63      744.45     34.71 o 
   5   7   7      185.26      241.78     97.90 o 
   6   7   7        1.24       43.70     28.03 o 
  -7   8   7       13.39        2.22     23.98 o 
  -6   8   7       14.87        9.26     25.86 o 
  -5   8   7      428.92      423.08     22.63 o 
  -4   8   7       33.02       90.96    105.74 o 
  -3   8   7      881.52      885.47     54.51 o 
  -2   8   7      904.19      849.13     37.94 o 
  -1   8   7      365.96      403.34     43.96 o 
   0   8   7     1437.64     1371.07     37.84 o 
   1   8   7      432.04      414.50     17.62 o 
   2   8   7      115.85       90.90     35.78 o 
   3   8   7       10.09        5.89     25.42 o 
   4   8   7      190.76      204.80     25.01 o 
   5   8   7        1.26      -10.43     18.76 o 
  -7   9   7       10.11       64.85     17.55 o 
  -6   9   7      401.45      393.65     69.44 o 
  -5   9   7       39.43       72.01     54.61 o 
  -4   9   7        1.32       37.46     23.11 o 
  -3   9   7        4.45       30.05     10.16 o 
  -2   9   7      759.00      782.22     28.26 o 
  -1   9   7       10.14       19.19     73.29 o 
   0   9   7      456.47      452.76     64.28 o 
   1   9   7     1347.11     1421.10     38.54 o 
   2   9   7      870.81      880.91     37.16 o 
   3   9   7      362.61      421.96     23.30 o 
   4   9   7       81.29       73.30     23.17 o 
   5   9   7      462.11      533.17     43.07 o 
  -6  10   7      387.61      393.30     49.69 o 
  -5  10   7      790.10      762.09     49.12 o 
  -4  10   7      414.29      436.27     22.69 o 
  -3  10   7     1720.13     1807.03     64.19 o 
  -2  10   7      708.92      670.71     47.96 o 
  -1  10   7      810.78      827.80    102.81 o 
   0  10   7      271.85      218.23     23.88 o 
   1  10   7       57.06       39.51     14.52 o 
   2  10   7      159.75      185.59     38.09 o 
   3  10   7       75.25       58.29     22.63 o 
   4  10   7      137.19       10.59     41.41 o 
  -6  11   7      691.87      665.86     34.64 o 
  -5  11   7       23.90        0.33     70.30 o 
  -4  11   7      200.37      214.29     29.42 o 
  -3  11   7      494.14      559.66     31.88 o 
  -2  11   7      158.27      144.85     42.71 o 
  -1  11   7      319.33      260.60     43.72 o 
   0  11   7      235.37      219.71     67.90 o 
   1  11   7      485.99      415.39     51.91 o 
   2  11   7       71.23      134.60    105.21 o 
   3  11   7       49.36       60.98     21.80 o 
  -5  12   7      198.30      118.98     23.55 o 
  -4  12   7       99.22      106.44     51.14 o 
  -3  12   7       18.32       59.80     53.93 o 
  -2  12   7      110.33      125.30     54.85 o 
  -1  12   7        8.95       36.87     52.49 o 
   0  12   7      216.50      143.70     43.58 o 
   1  12   7       10.94       36.61     46.28 o 
   2  12   7       33.95      131.80     24.41 o 
  -3  13   7      237.52      203.38     19.53 o 
  -2  13   7        1.53       21.54     20.39 o 
  -1  13   7       32.61      115.98     59.57 o 
   0  13   7      201.09      250.75     36.89 o 
  -2 -17   8       36.85       48.35     14.64 o 
  -1 -17   8      114.22      155.66     23.02 o 
   0 -17   8        4.55       35.18     16.15 o 
   1 -17   8       48.60       43.35     32.31 o 
   2 -17   8       78.69       26.87     16.37 o 
   3 -17   8        7.18        7.61     22.15 o 
  -3 -16   8      195.38      123.46     11.75 o 
  -2 -16   8       22.44       37.37     12.52 o 
  -1 -16   8      111.74      112.38     12.93 o 
   0 -16   8      180.25      199.63     17.25 o 
   1 -16   8      123.05      126.86     21.04 o 
   2 -16   8      370.32      290.45     20.00 o 
   3 -16   8       58.42       48.35     18.11 o 
   4 -16   8        6.57      -25.86     17.24 o 
  -4 -15   8       94.06      154.86     37.85 o 
  -3 -15   8       11.35       30.82     11.75 o 
  -2 -15   8        0.38       -2.89      8.67 o 
  -1 -15   8       85.45      112.49     45.65 o 
   0 -15   8      129.64       95.56     10.75 o 
   1 -15   8      172.14      179.34     25.86 o 
   2 -15   8      171.38      189.62     15.31 o 
   3 -15   8      761.64      666.61     34.72 o 
   4 -15   8       38.68       90.51     20.39 o 
   5 -15   8      130.34      181.81     79.36 o 
  -5 -14   8      185.72      133.96     40.26 o 
  -4 -14   8      142.43      126.93     10.50 o 
  -3 -14   8      205.85      282.95     15.70 o 
  -2 -14   8      578.81      560.70     22.05 o 
  -1 -14   8      233.03      248.63     41.03 o 
   0 -14   8       35.46       65.73      9.15 o 
   1 -14   8      389.28      399.36     16.38 o 
   2 -14   8        5.48        9.91     31.78 o 
   3 -14   8      232.26      184.46     45.17 o 
   4 -14   8        4.95       -4.52     18.78 o 
   5 -14   8      385.99      401.61     26.97 o 
   6 -14   8       55.21       45.71     39.10 o 
  -6 -13   8        1.41       25.17     20.98 o 
  -5 -13   8     1189.40     1419.10    225.79 o 
  -4 -13   8        3.33       11.65      7.80 o 
  -3 -13   8       19.78       11.65      7.80 o 
  -2 -13   8      555.62      634.95     21.86 o 
  -1 -13   8     1352.09     1282.73     40.93 o 
   0 -13   8        2.05       11.32     10.11 o 
   1 -13   8        1.42       -2.53      5.90 o 
   2 -13   8     2791.00     2873.71     60.78 o 
   3 -13   8       92.43      112.98     11.35 o 
   4 -13   8      196.90      160.81     15.65 o 
   5 -13   8      400.37      485.93     26.83 o 
   6 -13   8      915.67      883.48    125.34 o 
  -6 -12   8       76.64       93.68     31.73 o 
  -5 -12   8      182.44      199.18     26.11 o 
  -4 -12   8      289.93      260.01     60.29 o 
  -3 -12   8      112.40      101.12     19.36 o 
  -2 -12   8       37.88       31.58      7.66 o 
  -1 -12   8      122.29      172.13     18.78 o 
   0 -12   8      122.93       95.65      6.65 o 
   1 -12   8       72.66       43.64      6.81 o 
   2 -12   8        4.06        2.33      7.76 o 
   3 -12   8     1308.02     1198.09     48.73 o 
   4 -12   8       66.62       44.34     28.84 o 
   5 -12   8      141.20       88.02     33.27 o 
   6 -12   8        3.87       24.08     14.97 o 
   7 -12   8      110.09       73.13     41.41 o 
  -7 -11   8      144.22      276.67     96.07 o 
  -6 -11   8      181.58      272.02     27.43 o 
  -5 -11   8      697.28      704.94     33.32 o 
  -4 -11   8      116.60      135.60      9.00 o 
  -3 -11   8       47.49       44.79      9.29 o 
  -2 -11   8     2715.60     2664.92     37.72 o 
  -1 -11   8        0.29       11.18      4.59 o 
   0 -11   8       57.10       50.18      5.45 o 
   1 -11   8       88.49       77.42      6.15 o 
   2 -11   8      744.34      772.75     18.34 o 
   3 -11   8       22.64       45.55     25.95 o 
   4 -11   8       10.25       19.92     17.43 o 
   5 -11   8      575.87      561.99     80.03 o 
   6 -11   8       30.09       47.06     34.09 o 
   7 -11   8      374.88      388.94     25.56 o 
  -7 -10   8       85.57      174.13     65.78 o 
  -6 -10   8        4.97       24.21     34.62 o 
  -5 -10   8       60.73       91.81     91.64 o 
  -4 -10   8        2.99      -10.26     15.46 o 
  -3 -10   8       12.91        8.99      2.46 o 
  -2 -10   8      147.00      151.50      7.32 o 
  -1 -10   8     1802.47     1806.85     87.59 o 
   0 -10   8     3094.71     3081.43     94.77 o 
   1 -10   8      620.55      632.79     25.76 o 
   2 -10   8       21.91       51.16     15.99 o 
   3 -10   8      143.41      120.42     34.19 o 
   4 -10   8      864.83      966.17     31.37 o 
   5 -10   8        0.62      101.12     26.87 o 
   6 -10   8      693.03      567.27     96.69 o 
   7 -10   8      349.51      339.20     24.05 o 
  -8  -9   8      162.06      187.59     31.20 o 
  -7  -9   8      213.99      207.85     89.52 o 
  -6  -9   8      536.36      574.74     89.52 o 
  -5  -9   8        1.57       -0.79      2.85 o 
  -4  -9   8      245.79      230.35     13.26 o 
  -3  -9   8     1079.02     1138.14     26.54 o 
  -2  -9   8     2120.48     2105.89     44.06 o 
  -1  -9   8     1815.47     1792.02     25.21 o 
   0  -9   8       92.63      105.09     14.73 o 
   1  -9   8      723.01      717.67     40.11 o 
   2  -9   8       49.01       58.70     20.32 o 
   3  -9   8      999.62     1050.31     26.36 o 
   4  -9   8      387.13      340.34     20.60 o 
   5  -9   8     1944.57     1836.08    170.90 o 
   6  -9   8      307.94      288.53     23.86 o 
   7  -9   8       94.53       63.28     17.86 o 
  -8  -8   8      116.79      137.15     18.01 o 
  -7  -8   8     1116.45      929.37     27.25 o 
  -6  -8   8       25.24       23.04      7.17 o 
  -5  -8   8      266.43      277.21      5.82 o 
  -4  -8   8     2198.68     2554.55    104.25 o 
  -3  -8   8      732.88      736.12     85.66 o 
  -2  -8   8     3402.43     3475.50    142.44 o 
  -1  -8   8      738.75      684.43     20.22 o 
   0  -8   8     1747.82     1744.78     23.80 o 
   1  -8   8       39.79       67.85     15.99 o 
   2  -8   8     4159.85     3886.28     69.24 o 
   3  -8   8      500.99      379.00     49.89 o 
   4  -8   8     1868.87     2086.72     64.15 o 
   5  -8   8      523.97      418.46     30.14 o 
   6  -8   8      907.83      994.17     41.12 o 
   7  -8   8      536.37      638.22    102.57 o 
   8  -8   8       19.51       71.46     18.03 o 
  -8  -7   8      257.80      276.69     19.65 o 
  -7  -7   8      822.02      970.82     34.53 o 
  -6  -7   8     1092.78     1050.06     49.79 o 
  -5  -7   8       57.04       64.12      2.79 o 
  -4  -7   8       83.19       83.14     12.19 o 
  -3  -7   8     3889.13     4164.09    164.92 o 
  -2  -7   8      116.75      122.27     21.57 o 
  -1  -7   8       15.31       23.38      2.55 o 
   0  -7   8      712.01      703.17     28.07 o 
   1  -7   8     2634.94     2529.13     32.55 o 
   2  -7   8      641.24      606.35     20.37 o 
   3  -7   8     2733.05     2752.82     67.22 o 
   4  -7   8      227.12      276.24     28.84 o 
   5  -7   8      390.85      330.87     69.34 o 
   6  -7   8       18.77       50.95     39.39 o 
   7  -7   8       37.73       70.70     16.72 o 
   8  -7   8      193.65      358.36     29.37 o 
  -8  -6   8       20.34       13.64     24.08 o 
  -7  -6   8      420.21      467.31     17.62 o 
  -6  -6   8      952.27      981.51     28.23 o 
  -5  -6   8      425.61      392.12     16.56 o 
  -4  -6   8     1058.44     1230.84     82.20 o 
  -3  -6   8      302.94      316.56     42.95 o 
  -2  -6   8     1516.67     1420.61    139.40 o 
  -1  -6   8     1120.66     1017.91     49.16 o 
   0  -6   8      428.73      437.89      8.47 o 
   1  -6   8        2.54       22.34      4.08 o 
   2  -6   8     1953.25     1881.96     61.30 o 
   3  -6   8     4526.39     4426.73    283.48 o 
   4  -6   8       88.92       88.58     64.62 o 
   5  -6   8      283.05      341.14     20.50 o 
   6  -6   8      415.55      469.21     25.88 o 
   7  -6   8      453.39      369.32     62.89 o 
   8  -6   8       89.39      144.63     62.60 o 
  -9  -5   8        9.08       -2.89     10.59 o 
  -8  -5   8       31.24       44.40     11.88 o 
  -7  -5   8      477.27      413.82     16.66 o 
  -6  -5   8      966.19     1056.80    103.82 o 
  -5  -5   8      177.92      150.37      5.73 o 
  -4  -5   8      494.72      524.53     14.21 o 
  -3  -5   8      119.84      111.12     22.39 o 
  -2  -5   8     1892.51     1827.18     34.57 o 
  -1  -5   8       19.38       29.00      6.21 o 
   0  -5   8     2070.39     1981.47     42.95 o 
   1  -5   8        3.93        7.02      5.73 o 
   2  -5   8       27.58       36.26      5.47 o 
   3  -5   8        0.29        9.72      7.17 o 
   4  -5   8     2222.80     2123.12    105.60 o 
   5  -5   8      551.17      517.23     47.29 o 
   6  -5   8       13.28       44.44     36.02 o 
   7  -5   8      653.48      745.43     32.28 o 
   8  -5   8      348.91      255.58     29.37 o 
  -9  -4   8       31.06       27.98     10.90 o 
  -8  -4   8      396.97      371.02     19.99 o 
  -7  -4   8        4.47       12.87     10.32 o 
  -6  -4   8     1158.90     1066.76     20.25 o 
  -5  -4   8     3032.35     2967.64     79.50 o 
  -4  -4   8     4224.74     4237.08     55.21 o 
  -3  -4   8     1407.38     1523.47     19.18 o 
  -2  -4   8       79.67       75.03      5.78 o 
  -1  -4   8     6939.62     6633.63    195.31 o 
   0  -4   8     1262.73     1392.15     17.77 o 
   1  -4   8     1599.09     1624.99     22.06 o 
   2  -4   8     2548.95     2418.99     55.04 o 
   3  -4   8     2609.57     2807.28    111.52 o 
   4  -4   8       34.35       41.56      8.14 o 
   5  -4   8      323.49      327.81     19.87 o 
   6  -4   8     1077.43     1110.88     48.54 o 
   7  -4   8      108.72       60.80     21.28 o 
   8  -4   8        3.72       46.21     22.34 o 
  -9  -3   8      240.47      214.23     19.92 o 
  -8  -3   8      233.84      249.14     38.72 o 
  -7  -3   8       23.21       51.53     77.53 o 
  -6  -3   8      616.36      563.16     14.11 o 
  -5  -3   8       43.15       40.41      5.70 o 
  -4  -3   8     4243.62     4214.74    115.62 o 
  -3  -3   8     1197.21     1244.55     17.19 o 
  -2  -3   8      914.61      839.56     25.33 o 
  -1  -3   8      181.22      279.31     23.21 o 
   0  -3   8     5084.73     4768.47     49.93 o 
   1  -3   8     2756.85     2922.46     33.20 o 
   2  -3   8       84.87       84.92      5.37 o 
   3  -3   8     5121.94     5099.78    175.61 o 
   4  -3   8     3764.15     3548.47     96.88 o 
   5  -3   8      759.28      739.79     22.78 o 
   6  -3   8       98.72      125.08     18.25 o 
   7  -3   8     2196.10     2132.32     74.54 o 
   8  -3   8        4.19      -48.41     83.16 o 
  -9  -2   8     1227.12     1230.37     44.14 o 
  -8  -2   8      709.10      726.04     23.92 o 
  -7  -2   8      171.50      155.93     11.78 o 
  -6  -2   8       14.33       28.75     16.23 o 
  -5  -2   8     7639.34     7444.12     95.16 o 
  -4  -2   8       24.00       24.74      3.68 o 
  -3  -2   8     1220.09     1133.68     23.93 o 
  -2  -2   8     1644.88     1555.91     20.80 o 
  -1  -2   8     1029.35      967.39     29.90 o 
   0  -2   8     2040.16     2372.92     29.04 o 
   1  -2   8     1233.10     1221.69     68.14 o 
   2  -2   8     1500.59     1378.08     49.50 o 
   3  -2   8      297.53      249.35     57.06 o 
   4  -2   8       31.60       54.53     48.15 o 
   5  -2   8      118.80       95.75     33.47 o 
   6  -2   8      282.84      270.67     17.90 o 
   7  -2   8       49.09      161.33     33.72 o 
   8  -2   8      761.86      753.65     53.26 o 
  -9  -1   8       72.02       57.14     31.73 o 
  -8  -1   8      535.25      600.25     37.66 o 
  -7  -1   8       51.95       57.44     25.62 o 
  -6  -1   8      656.86      605.25     23.60 o 
  -5  -1   8     1289.59     1334.52     46.42 o 
  -4  -1   8     7585.88     7469.01    284.49 o 
  -3  -1   8      278.78      266.98     11.08 o 
  -2  -1   8      201.67      241.86     23.84 o 
  -1  -1   8     4900.13     5021.44    116.39 o 
   0  -1   8      122.33      181.84      7.95 o 
   1  -1   8      445.49      475.04     14.16 o 
   2  -1   8       66.21       70.16      7.32 o 
   3  -1   8     2137.14     2222.70     62.88 o 
   4  -1   8       77.05       58.75     11.46 o 
   5  -1   8       73.16       82.55     10.30 o 
   6  -1   8     1480.61     1542.68     61.49 o 
   7  -1   8       97.65      118.02     26.05 o 
   8  -1   8      244.07      162.95     50.61 o 
  -9   0   8      666.43      853.64     58.12 o 
  -8   0   8        9.28       27.80     28.89 o 
  -7   0   8       12.58       -2.75      9.09 o 
  -6   0   8      545.63      584.70     47.24 o 
  -5   0   8      686.93      793.80     40.02 o 
  -4   0   8      617.69      657.39     13.36 o 
  -3   0   8      299.98      282.52      9.44 o 
  -2   0   8     2320.18     2292.93     30.40 o 
  -1   0   8      661.94      658.69     11.24 o 
   0   0   8     3049.06     3359.43    114.75 o 
   1   0   8     1175.58     1307.78     82.44 o 
   2   0   8     1072.54      887.32     47.09 o 
   3   0   8      266.50      220.86     11.56 o 
   4   0   8      615.62      651.53     37.03 o 
   5   0   8      623.34      642.51     22.83 o 
   6   0   8      433.12      423.52     49.74 o 
   7   0   8       16.46        3.51     66.36 o 
   8   0   8       17.86      -46.23     37.56 o 
  -9   1   8      281.17      290.69     91.35 o 
  -8   1   8     1369.77     1301.27    136.08 o 
  -7   1   8      753.31      842.26     81.04 o 
  -6   1   8       79.78       48.09      8.67 o 
  -5   1   8     1272.33     1246.16     23.22 o 
  -4   1   8      220.94      159.18      8.25 o 
  -3   1   8     2077.62     2046.69     45.02 o 
  -2   1   8     1171.89     1141.38     36.69 o 
  -1   1   8     9500.70     9764.56    407.76 o 
   0   1   8     9667.09     9336.41    286.32 o 
   1   1   8      817.34      781.31     57.16 o 
   2   1   8        7.57       13.56      8.99 o 
   3   1   8      331.12      283.91     16.76 o 
   4   1   8     3467.84     3616.16    301.20 o 
   5   1   8       45.58       -3.73     29.76 o 
   6   1   8      681.63      662.73     49.41 o 
   7   1   8       61.26       49.48     23.31 o 
  -9   2   8        7.72       35.91     48.15 o 
  -8   2   8     1031.61     1065.87     63.03 o 
  -7   2   8        3.51        8.01     12.73 o 
  -6   2   8      807.33      832.83     21.08 o 
  -5   2   8      223.93      221.45     20.99 o 
  -4   2   8      249.24      249.77     26.39 o 
  -3   2   8      662.41      574.71     41.89 o 
  -2   2   8     1703.74     1641.76     55.38 o 
  -1   2   8      103.33       64.37      6.95 o 
   0   2   8     1338.71     1298.42     21.45 o 
   1   2   8     5948.55     5978.76    105.26 o 
   2   2   8     1866.97     1912.96    119.47 o 
   3   2   8      657.19      557.89     18.24 o 
   4   2   8       40.77       24.08     36.50 o 
   5   2   8     1486.25     1492.75     81.57 o 
   6   2   8      159.11       70.67     22.11 o 
   7   2   8       44.11       48.67     42.76 o 
  -9   3   8      753.16      789.47     41.41 o 
  -8   3   8        5.14       30.55     62.89 o 
  -7   3   8     1447.20     1604.19     71.99 o 
  -6   3   8     1505.38     1525.29     36.81 o 
  -5   3   8     1090.65      986.13     25.42 o 
  -4   3   8     2590.36     2584.30     87.11 o 
  -3   3   8      593.08      473.07     14.16 o 
  -2   3   8      726.95      735.21     31.93 o 
  -1   3   8      303.17      272.62      9.43 o 
   0   3   8     1165.14     1145.36     25.10 o 
   1   3   8      429.15      393.59     45.60 o 
   2   3   8     1844.95     1924.71     93.66 o 
   3   3   8      526.76      646.79     61.88 o 
   4   3   8       86.63       81.72     53.93 o 
   5   3   8       14.10        9.31     78.06 o 
   6   3   8      433.75      525.58    106.13 o 
   7   3   8        3.60        5.80     66.31 o 
  -8   4   8       19.59       33.79     19.21 o 
  -7   4   8      160.53      179.39     15.98 o 
  -6   4   8     2128.70     2058.16    143.50 o 
  -5   4   8      676.65      651.24     48.15 o 
  -4   4   8     1593.59     1610.75     30.47 o 
  -3   4   8     2298.10     1997.05     62.31 o 
  -2   4   8     4831.04     4912.49     70.72 o 
  -1   4   8      253.15      253.77     12.42 o 
   0   4   8      167.19      214.82     34.48 o 
   1   4   8     1680.69     1813.39     43.50 o 
   2   4   8      107.48       83.71      9.91 o 
   3   4   8       66.89       58.35     36.74 o 
   4   4   8      996.77     1013.17    110.90 o 
   5   4   8      355.23      345.01     29.34 o 
   6   4   8      165.81      151.20     31.73 o 
   7   4   8        3.32      -27.00     21.77 o 
  -8   5   8      769.04      643.71     28.88 o 
  -7   5   8       86.57       99.55     14.63 o 
  -6   5   8       44.44       45.72     14.45 o 
  -5   5   8        1.49       43.25     12.16 o 
  -4   5   8      617.57      633.51     51.86 o 
  -3   5   8     1694.71     1669.78     82.15 o 
  -2   5   8      198.36      199.28     10.50 o 
  -1   5   8      228.78      248.35     16.25 o 
   0   5   8      162.59      211.05     16.37 o 
   1   5   8        0.88       13.06     19.74 o 
   2   5   8       55.16       73.33      9.68 o 
   3   5   8      723.21      691.01     78.73 o 
   4   5   8      428.54      483.39    107.04 o 
   5   5   8       84.69       20.96     18.76 o 
   6   5   8       99.85      118.32     32.36 o 
  -8   6   8       81.34       53.66     14.90 o 
  -7   6   8       67.76       58.80     17.65 o 
  -6   6   8       15.21       11.12     16.19 o 
  -5   6   8       15.09      -31.38     47.67 o 
  -4   6   8      400.14      365.07     11.25 o 
  -3   6   8     2869.39     2612.98    142.15 o 
  -2   6   8     1184.54     1231.32     71.17 o 
  -1   6   8      232.20      233.91     16.25 o 
   0   6   8     2311.72     2337.70     72.13 o 
   1   6   8       83.43       84.40     20.61 o 
   2   6   8     1136.85     1113.76     26.22 o 
   3   6   8      444.94      468.77     27.78 o 
   4   6   8     1235.53     1256.45    184.09 o 
   5   6   8       50.64       20.95     20.50 o 
   6   6   8       12.60       61.36     74.54 o 
  -7   7   8       21.90       36.38     16.06 o 
  -6   7   8       45.08       79.75     24.61 o 
  -5   7   8      989.24      929.09     31.16 o 
  -4   7   8       89.11       57.50     47.19 o 
  -3   7   8       29.95       20.88      6.61 o 
  -2   7   8      166.61      196.94     32.74 o 
  -1   7   8     1397.31     1397.25     38.58 o 
   0   7   8      459.36      375.17     82.15 o 
   1   7   8     1705.86     1778.94     43.41 o 
   2   7   8      152.67      127.70     23.64 o 
   3   7   8      390.36      384.50     94.91 o 
   5   7   8      573.55      574.19     43.00 o 
  -7   8   8      807.52      891.06     43.00 o 
  -6   8   8      227.83      192.82     62.26 o 
  -5   8   8       68.34      124.51     65.25 o 
  -4   8   8     2830.74     3058.89     76.23 o 
  -3   8   8      219.71      192.17     18.21 o 
  -2   8   8      772.68      824.63     39.82 o 
  -1   8   8      263.20      254.67     19.61 o 
   0   8   8     1036.27     1021.61     32.41 o 
   1   8   8        5.61       37.12     14.23 o 
   2   8   8      117.73      118.06     16.33 o 
   3   8   8       16.08       39.79     12.98 o 
   4   8   8       23.87      112.00     44.69 o 
   5   8   8        2.49      -24.94     43.43 o 
  -6   9   8      459.72      530.06     61.20 o 
  -5   9   8      454.26      470.57     53.88 o 
  -4   9   8       28.40       21.09     23.21 o 
  -3   9   8      458.22      475.95     28.41 o 
  -2   9   8       64.16       92.62     14.22 o 
  -1   9   8       18.45       10.08     14.15 o 
   0   9   8       31.94      -29.83     19.89 o 
   1   9   8     1026.71     1005.71     41.94 o 
   2   9   8      464.58      475.10     22.46 o 
   3   9   8      222.58      216.29     27.54 o 
   4   9   8      411.89      387.15     57.40 o 
  -6  10   8       19.28       89.19     50.71 o 
  -5  10   8        5.37        5.82     15.55 o 
  -4  10   8       15.49       56.32     24.08 o 
  -3  10   8       61.01       59.68     15.21 o 
  -2  10   8       13.91       49.34     39.92 o 
  -1  10   8        6.03       71.30     31.35 o 
   0  10   8      165.04      102.37     19.45 o 
   1  10   8      360.35      453.89     42.47 o 
   2  10   8      307.23      401.43     37.53 o 
   3  10   8        7.23      101.12     49.89 o 
  -5  11   8      417.37      366.29     22.56 o 
  -4  11   8      207.07      182.10     19.47 o 
  -3  11   8       73.37       46.23     18.11 o 
  -2  11   8      919.27      835.73     35.83 o 
  -1  11   8       83.12       94.45     53.06 o 
   0  11   8       34.88       22.43     15.13 o 
   1  11   8      308.49      337.11     32.41 o 
   2  11   8      557.46      667.71     96.35 o 
  -4  12   8       10.63       73.62     48.54 o 
  -3  12   8       64.87       53.32     15.87 o 
  -2  12   8        9.23        7.83     38.62 o 
  -1  12   8      483.10      478.48     26.53 o 
   0  12   8       23.49      169.87    100.50 o 
   1  12   8       33.38       77.27     30.81 o 
  -2 -17   9      424.18      343.79     23.42 o 
  -1 -17   9       13.96       -8.82      9.97 o 
   0 -17   9       76.99       43.15     23.11 o 
   1 -17   9       13.18       -0.50     13.16 o 
   2 -17   9      147.86      153.32     23.79 o 
   3 -17   9      144.03      144.27     20.90 o 
  -3 -16   9      449.59      495.11     40.06 o 
  -2 -16   9       41.52       47.00     11.46 o 
  -1 -16   9      477.74      453.52     42.52 o 
   0 -16   9      412.53      464.76     30.53 o 
   1 -16   9      653.38      674.14     27.35 o 
   2 -16   9      155.96       71.27     15.22 o 
   3 -16   9       67.11       95.54     16.37 o 
   4 -16   9      549.17      653.92     31.78 o 
  -4 -15   9      234.01      226.51     41.12 o 
  -3 -15   9      197.17      279.77     24.94 o 
  -2 -15   9       95.42      125.49     10.40 o 
  -1 -15   9        7.60       22.18     17.38 o 
   0 -15   9      358.59      312.66     28.65 o 
   1 -15   9      242.36      244.71     18.78 o 
   2 -15   9      559.76      575.43     25.33 o 
   3 -15   9      246.27      246.54     19.45 o 
   4 -15   9      591.18      598.68     30.06 o 
   5 -15   9      287.94      264.14     27.93 o 
  -5 -14   9       89.92       92.55     48.35 o 
  -4 -14   9       38.90       37.37     16.28 o 
  -3 -14   9      330.54      298.74     15.02 o 
  -2 -14   9       23.98       46.23      9.73 o 
  -1 -14   9        1.94        6.74     21.57 o 
   0 -14   9      157.57      161.45     24.99 o 
   1 -14   9      187.88      222.64     36.11 o 
   2 -14   9       25.16       58.47     10.53 o 
   3 -14   9      186.39      178.22     13.15 o 
   4 -14   9       10.27       42.84     52.49 o 
   5 -14   9       16.94       61.10     13.91 o 
  -6 -13   9      152.34      107.59     56.15 o 
  -5 -13   9        7.29      147.37     66.93 o 
  -4 -13   9      622.47      510.65     37.51 o 
  -3 -13   9        1.67       14.35      6.84 o 
  -2 -13   9      921.39      959.21     28.80 o 
  -1 -13   9      273.18      306.14     30.77 o 
   0 -13   9      111.48       90.84     12.66 o 
   1 -13   9       25.97       36.31     44.78 o 
   2 -13   9      261.11      237.14     27.93 o 
   3 -13   9     1282.44     1273.74    158.95 o 
   4 -13   9      181.14      178.50     29.81 o 
   5 -13   9       30.99       42.15     16.90 o 
   6 -13   9      449.95      367.90     56.82 o 
  -6 -12   9      683.09      758.66     89.13 o 
  -5 -12   9       85.58       67.63     45.84 o 
  -4 -12   9        3.11       29.85     26.10 o 
  -3 -12   9        3.80       -6.96     29.81 o 
  -2 -12   9      895.37      823.50     35.54 o 
  -1 -12   9      320.16      289.97     16.95 o 
   0 -12   9      707.19      693.93     14.92 o 
   1 -12   9        4.68       -7.63     16.37 o 
   2 -12   9      308.94      301.89     18.32 o 
   3 -12   9        3.72       15.51     10.53 o 
   4 -12   9      660.66      690.90     29.37 o 
   5 -12   9      235.21      232.95     70.98 o 
   6 -12   9        0.05       72.36     77.05 o 
  -7 -11   9       99.74      151.42    101.60 o 
  -6 -11   9       11.41       -6.84     27.06 o 
  -5 -11   9      597.13      626.30     34.57 o 
  -4 -11   9      522.59      539.02    129.77 o 
  -3 -11   9       66.92       65.65      7.61 o 
  -2 -11   9     1163.73     1176.39     16.37 o 
  -1 -11   9     5614.83     5589.26     83.50 o 
   0 -11   9       54.11       51.22      5.17 o 
   1 -11   9        4.55       22.56     23.21 o 
   2 -11   9     1235.86     1226.12     45.02 o 
   3 -11   9      126.35      109.12     20.95 o 
   4 -11   9       32.14       42.81     13.63 o 
   5 -11   9      453.66      480.69     37.32 o 
   6 -11   9     1180.54     1083.55    152.60 o 
   7 -11   9       14.73       19.10     35.73 o 
  -7 -10   9       18.26       54.02     47.58 o 
  -6 -10   9     1174.23     1234.33    131.02 o 
  -5 -10   9      408.06      507.08    100.26 o 
  -4 -10   9      552.57      621.00     22.14 o 
  -3 -10   9        0.83       23.49      8.76 o 
  -2 -10   9      231.41      221.02     10.41 o 
  -1 -10   9      281.69      281.11      7.70 o 
   0 -10   9     5408.59     5338.25     65.67 o 
   1 -10   9      125.00      143.15     23.02 o 
   2 -10   9      225.92      225.73     39.63 o 
   3 -10   9     2628.34     2661.97     59.61 o 
   4 -10   9      241.83      276.89     25.57 o 
   5 -10   9      223.57      194.95     28.51 o 
   6 -10   9        0.07       -5.26     53.35 o 
   7 -10   9      263.52      327.91     52.54 o 
  -7  -9   9       54.06      104.20     26.16 o 
  -6  -9   9      225.42      274.21     35.06 o 
  -5  -9   9      944.94     1101.75     92.41 o 
  -4  -9   9      579.37      496.60     20.05 o 
  -3  -9   9       34.17       52.46     20.61 o 
  -2  -9   9     3435.41     3675.56     67.83 o 
  -1  -9   9     1976.44     1993.13     48.49 o 
   0  -9   9     1997.09     2034.06     29.52 o 
   1  -9   9      219.08      277.39     10.58 o 
   2  -9   9      936.68      931.10    101.99 o 
   3  -9   9       55.06       25.50     21.19 o 
   4  -9   9      190.79      211.53     44.25 o 
   5  -9   9      319.14      390.19     21.74 o 
   6  -9   9      697.65      837.24    151.20 o 
   7  -9   9       33.34      -17.33     42.23 o 
  -8  -8   9      338.89      379.83     35.06 o 
  -7  -8   9        4.02      101.12     42.47 o 
  -6  -8   9       62.50       48.09     24.61 o 
  -5  -8   9       12.60       12.82     10.22 o 
  -4  -8   9      965.09      992.20     37.09 o 
  -3  -8   9      228.52      282.99     17.08 o 
  -2  -8   9      925.13     1024.65     25.95 o 
  -1  -8   9     1682.84     1633.22     26.39 o 
   0  -8   9      575.17      625.92     28.80 o 
   1  -8   9     2403.93     2340.54     40.38 o 
   2  -8   9      600.33      528.90     19.50 o 
   3  -8   9     1118.15     1061.95     34.14 o 
   4  -8   9     2615.57     2528.62     95.73 o 
   5  -8   9        9.30       11.22     13.94 o 
   6  -8   9       17.66       68.19     53.59 o 
   7  -8   9      155.86      146.54     35.25 o 
  -8  -7   9      269.46      188.18     31.49 o 
  -7  -7   9        7.52       34.79     13.05 o 
  -6  -7   9      722.31      707.96     48.73 o 
  -5  -7   9        7.05       10.03     18.20 o 
  -4  -7   9     1847.85     1823.80     45.86 o 
  -3  -7   9       39.60       61.71     25.95 o 
  -2  -7   9     1848.43     2042.02     58.84 o 
  -1  -7   9      782.48      835.65     12.67 o 
   0  -7   9      605.45      603.54     25.18 o 
   1  -7   9     1811.12     1734.83     58.12 o 
   2  -7   9      496.91      533.34     14.33 o 
   3  -7   9      328.73      368.69     31.73 o 
   4  -7   9      558.59      561.02     55.62 o 
   5  -7   9     1436.07     1601.31     48.90 o 
   6  -7   9       20.52       11.41     17.12 o 
   7  -7   9       17.37      -11.14     23.07 o 
  -8  -6   9       18.64       10.59      9.68 o 
  -7  -6   9      424.58      444.27     16.12 o 
  -6  -6   9      117.59       84.24     22.68 o 
  -5  -6   9      136.52      107.37     26.39 o 
  -4  -6   9      307.73      292.06     47.96 o 
  -3  -6   9     4433.69     4316.32    103.58 o 
  -2  -6   9     2158.69     2142.13     53.02 o 
  -1  -6   9     2647.39     2740.34     38.39 o 
   0  -6   9     1294.53     1224.20     92.55 o 
   1  -6   9      510.90      546.19     23.11 o 
   2  -6   9     2177.00     2163.25     71.27 o 
   3  -6   9      115.17      166.03     27.54 o 
   4  -6   9     6158.54     6016.03    211.25 o 
   5  -6   9       12.07      -12.04     27.50 o 
   6  -6   9      195.72      195.27     17.44 o 
   7  -6   9      118.51      157.83     73.58 o 
   8  -6   9        7.46        9.53     21.65 o 
  -8  -5   9      544.60      563.34     46.66 o 
  -7  -5   9       80.42      103.67     27.16 o 
  -6  -5   9     1334.19     1309.47     38.47 o 
  -5  -5   9      151.63      131.73      9.63 o 
  -4  -5   9      254.65      305.14     17.44 o 
  -3  -5   9      877.21      861.12    127.99 o 
  -2  -5   9     4094.39     4319.04    143.16 o 
  -1  -5   9      205.78      207.79     14.01 o 
   0  -5   9      123.64      115.94     13.58 o 
   1  -5   9     5441.14     5249.03    101.17 o 
   2  -5   9      238.31      173.08      8.61 o 
   3  -5   9      264.09      211.43     21.33 o 
   4  -5   9      277.80      248.16     40.69 o 
   5  -5   9     2496.99     2706.99    211.15 o 
   6  -5   9        4.49      -19.97     13.32 o 
   7  -5   9       50.52      116.97     36.93 o 
   8  -5   9      603.66      636.51    148.36 o 
  -9  -4   9      398.06      417.78     34.62 o 
  -8  -4   9      862.52      880.93     29.50 o 
  -7  -4   9     2082.38     2171.72     55.38 o 
  -6  -4   9      309.78      286.54     32.94 o 
  -5  -4   9      908.68      842.28     17.70 o 
  -4  -4   9     4023.55     3978.97     50.70 o 
  -3  -4   9        8.10       11.20      2.31 o 
  -2  -4   9     1772.73     1691.97     65.49 o 
  -1  -4   9       43.53       48.08      2.98 o 
   0  -4   9     2150.87     2057.35     43.63 o 
   1  -4   9      179.34      162.57      7.08 o 
   2  -4   9     1405.20     1292.58     25.72 o 
   3  -4   9     2455.01     2469.15     52.49 o 
   4  -4   9      112.56      141.72     27.21 o 
   5  -4   9        9.71       32.32     17.21 o 
   6  -4   9       70.05      106.28     42.62 o 
   7  -4   9      319.33      376.97     93.22 o 
   8  -4   9      249.03      326.30    134.54 o 
  -9  -3   9       28.92       37.48     12.08 o 
  -8  -3   9        1.23        0.09     17.38 o 
  -7  -3   9      561.37      601.99     30.91 o 
  -6  -3   9     1126.32     1191.26     46.95 o 
  -5  -3   9      186.50      158.37      6.06 o 
  -4  -3   9     1509.05     1484.04     23.46 o 
  -3  -3   9     1663.72     1528.19     23.78 o 
  -2  -3   9     3773.85     4038.35     43.59 o 
  -1  -3   9       26.20       13.98      2.96 o 
   0  -3   9      279.06      301.15     18.25 o 
   1  -3   9     3424.51     3487.89     62.31 o 
   2  -3   9      474.10      434.93     27.11 o 
   3  -3   9       44.16       34.93     19.16 o 
   4  -3   9      952.26      877.81     28.13 o 
   5  -3   9        1.09        3.73     12.59 o 
   6  -3   9        1.08      -12.55     15.84 o 
   7  -3   9       18.74      -22.25     19.88 o 
   8  -3   9      371.80      384.65     47.48 o 
  -9  -2   9      170.57      147.60     41.22 o 
  -8  -2   9      697.47      725.38     31.30 o 
  -7  -2   9      561.44      543.21     78.44 o 
  -6  -2   9       93.77       65.96     26.10 o 
  -5  -2   9      324.26      320.91     12.23 o 
  -4  -2   9     1350.78     1385.96     28.94 o 
  -3  -2   9     2847.05     3057.31     42.54 o 
  -2  -2   9       67.46       50.11      5.08 o 
  -1  -2   9     1992.47     1906.74     25.82 o 
   0  -2   9       46.26       66.10      5.41 o 
   1  -2   9      251.62      256.39      8.77 o 
   2  -2   9     2034.38     2070.32     36.58 o 
   3  -2   9     2853.65     2795.88    123.99 o 
   4  -2   9        8.40       40.62     12.62 o 
   5  -2   9      540.80      716.06     88.75 o 
   6  -2   9      351.98      307.20     24.37 o 
   7  -2   9      674.87      758.02     44.03 o 
  -9  -1   9      101.84       92.36     39.05 o 
  -8  -1   9        6.62      -25.55     25.57 o 
  -7  -1   9     1370.10     1403.25    148.17 o 
  -6  -1   9      432.87      413.40     20.22 o 
  -5  -1   9      220.33      218.65      7.80 o 
  -4  -1   9     2253.10     2215.20     99.15 o 
  -3  -1   9     4565.78     4651.83     65.54 o 
  -2  -1   9     2850.48     2623.77     32.07 o 
  -1  -1   9      134.73      142.10     12.66 o 
   0  -1   9     7819.56     7747.50    136.95 o 
   1  -1   9      178.25      208.89      7.63 o 
   2  -1   9     3881.61     3682.02    105.12 o 
   3  -1   9      601.39      642.11    107.86 o 
   4  -1   9      656.51      560.73     49.55 o 
   5  -1   9      284.43      309.19     17.81 o 
   6  -1   9       13.28      -18.78     12.52 o 
   7  -1   9      661.62      586.04    126.21 o 
  -9   0   9      372.11      353.91     61.83 o 
  -8   0   9      301.25      278.16     17.21 o 
  -7   0   9        2.75        9.63     20.66 o 
  -6   0   9      181.84      112.31     54.56 o 
  -5   0   9     4298.09     4184.03     58.78 o 
  -4   0   9      342.79      323.03      9.34 o 
  -3   0   9      263.83      261.59     43.43 o 
  -2   0   9      893.48      881.91     22.15 o 
  -1   0   9     3581.66     3349.20     91.44 o 
   0   0   9        9.23       24.28      5.35 o 
   1   0   9    10631.91    10369.77    140.32 o 
   2   0   9      131.79      104.13     16.90 o 
   3   0   9     1210.29     1159.17     48.01 o 
   4   0   9      414.04      315.11     42.95 o 
   5   0   9      723.49      735.02     36.12 o 
   6   0   9     1021.22     1150.15     51.31 o 
  -9   1   9      108.15       77.14     40.59 o 
  -8   1   9      783.40      855.32     84.08 o 
  -7   1   9     1009.02     1052.42     87.45 o 
  -6   1   9     1132.14     1130.61     30.21 o 
  -5   1   9     1406.90     1342.26     25.04 o 
  -4   1   9     3741.07     3699.11    117.11 o 
  -3   1   9       66.22       90.92      7.48 o 
  -2   1   9      226.12      205.66      8.09 o 
  -1   1   9     1385.64     1395.55     21.75 o 
   0   1   9     2332.90     2276.70    130.50 o 
   1   1   9      387.94      327.67      9.55 o 
   2   1   9      453.77      499.74    100.06 o 
   3   1   9       15.01        9.06     16.37 o 
   4   1   9        9.54       38.22     48.73 o 
   5   1   9       32.94       68.02     36.55 o 
   6   1   9      157.61      294.71     32.32 o 
   7   1   9      162.50      201.09     50.18 o 
  -8   2   9      890.79      938.97    133.05 o 
  -7   2   9      172.85      145.67     20.08 o 
  -6   2   9      722.60      766.34     52.39 o 
  -5   2   9     1840.31     1851.35     35.28 o 
  -4   2   9      777.77      779.04     18.28 o 
  -3   2   9     2532.88     2493.44     40.51 o 
  -2   2   9       79.64       52.99      5.42 o 
  -1   2   9      303.00      271.49     10.83 o 
   0   2   9      372.57      344.12      9.76 o 
   1   2   9     1821.97     1974.95     47.74 o 
   2   2   9     2695.04     2705.41     54.67 o 
   3   2   9        2.36      -15.11     10.08 o 
   4   2   9       28.17       29.12     18.03 o 
   5   2   9        0.89       40.49     19.00 o 
   6   2   9      395.58      579.96     64.24 o 
   7   2   9       57.96       89.91     38.14 o 
  -8   3   9      329.22      383.08     37.66 o 
  -7   3   9      130.62      140.05     34.29 o 
  -6   3   9      221.08      236.53     15.14 o 
  -5   3   9      319.01      296.06     15.07 o 
  -4   3   9      302.29      342.74     11.28 o 
  -3   3   9     2514.65     2484.89     44.49 o 
  -2   3   9      339.32      289.77     11.56 o 
  -1   3   9      794.84      800.26     18.98 o 
   0   3   9        8.99       34.42      6.91 o 
   1   3   9     2041.19     2008.96     36.73 o 
   2   3   9      653.64      589.22     20.74 o 
   3   3   9      772.67      765.60     25.57 o 
   4   3   9      797.51      798.15     75.22 o 
   5   3   9       46.42       97.82     22.13 o 
   6   3   9       38.95        9.09     20.43 o 
  -8   4   9       17.40        6.85     36.07 o 
  -7   4   9      362.85      345.54     20.35 o 
  -6   4   9     1239.71     1324.28     49.93 o 
  -5   4   9      405.98      422.43     20.49 o 
  -4   4   9       15.51       20.55      5.80 o 
  -3   4   9       83.80       84.64     11.60 o 
  -2   4   9     3280.37     2951.27    202.92 o 
  -1   4   9       42.08       56.89     21.19 o 
   0   4   9      255.48      201.58      9.51 o 
   1   4   9     1880.51     1868.45     83.21 o 
   2   4   9     1786.90     1814.66     84.89 o 
   3   4   9      124.92      167.68     25.06 o 
   4   4   9      154.60      119.37     50.37 o 
   5   4   9     1224.83     1287.50     53.46 o 
   6   4   9        0.46      -22.56     18.68 o 
  -8   5   9        5.66        4.98     22.20 o 
  -7   5   9      956.83      942.77     32.99 o 
  -6   5   9       14.97      -17.01     17.34 o 
  -5   5   9     1276.36     1340.36     54.85 o 
  -4   5   9       70.23       46.92     23.55 o 
  -3   5   9      926.57      896.47     46.52 o 
  -2   5   9       80.57       92.04     24.03 o 
  -1   5   9     2000.96     1911.05    120.77 o 
   0   5   9       18.14       27.32     10.15 o 
   1   5   9       21.03        0.81     10.16 o 
   2   5   9     2478.92     2864.93     91.83 o 
   3   5   9      418.44      494.78     37.94 o 
   4   5   9      170.50      146.40     24.12 o 
   5   5   9       79.97      119.20     83.69 o 
   6   5   9      663.84      696.39     45.06 o 
  -7   6   9      127.82      142.77     16.90 o 
  -6   6   9     1582.46     1713.87    119.23 o 
  -5   6   9      258.48      124.20     18.36 o 
  -4   6   9       13.92      -18.52     26.53 o 
  -3   6   9      660.54      518.57     28.94 o 
  -2   6   9     2557.29     2508.78     74.64 o 
  -1   6   9       95.98      107.52     25.67 o 
   0   6   9        6.04      -12.95      9.42 o 
   1   6   9       43.98       15.55      9.05 o 
   2   6   9      733.20      685.46     25.86 o 
   3   6   9      185.48      180.23     58.84 o 
   4   6   9       40.10      113.38     22.94 o 
   5   6   9      213.01      356.49     39.02 o 
  -7   7   9      129.66       78.08     20.12 o 
  -6   7   9       34.55      106.91     28.70 o 
  -5   7   9      621.93      556.71     27.50 o 
  -4   7   9       35.95       52.09     14.80 o 
  -3   7   9      472.26      380.17     66.07 o 
  -2   7   9      794.35      797.42     30.14 o 
  -1   7   9     2025.25     1801.62    184.57 o 
   0   7   9      613.46      614.51     81.86 o 
   1   7   9       37.93       53.26     20.32 o 
   2   7   9      403.78      426.95     65.34 o 
   3   7   9      208.32      215.44     20.99 o 
   4   7   9      253.06      338.06     37.29 o 
   5   7   9       94.15       23.24     28.56 o 
  -7   8   9      262.36      231.82     51.48 o 
  -6   8   9      146.13      135.87     34.81 o 
  -5   8   9      214.03      218.75     23.26 o 
  -4   8   9        9.05       21.92     30.34 o 
  -3   8   9      194.30      197.47     69.97 o 
  -2   8   9      128.43      181.20     15.75 o 
  -1   8   9        2.00       -5.66     15.84 o 
   0   8   9      103.61       90.18     47.24 o 
   1   8   9       76.98      117.63     21.25 o 
   2   8   9      157.80      105.38     18.01 o 
   3   8   9       46.48       17.01     15.89 o 
   4   8   9       59.11      104.11     23.26 o 
  -6   9   9      194.50      209.18     24.27 o 
  -5   9   9      139.90      131.39     44.25 o 
  -4   9   9      361.52      319.26     84.08 o 
  -3   9   9      102.49       82.62     71.12 o 
  -2   9   9     1270.46     1403.00     43.26 o 
  -1   9   9      479.72      508.04     24.56 o 
   0   9   9      282.82      325.79     40.83 o 
   1   9   9      103.57      136.79     20.18 o 
   2   9   9       24.46       -6.78     14.58 o 
   3   9   9     1171.30     1385.15    176.91 o 
  -5  10   9      227.31      216.06     22.49 o 
  -4  10   9      308.96      426.59     87.06 o 
  -3  10   9       76.26      114.80     47.91 o 
  -2  10   9        2.47        8.49     13.47 o 
  -1  10   9       11.28      -19.16     15.51 o 
   0  10   9      641.55      706.56     32.92 o 
   1  10   9      196.44      224.77     29.81 o 
   2  10   9       54.72      -34.89     23.26 o 
  -4  11   9      161.99      229.40     45.36 o 
  -3  11   9      122.65      126.58     33.23 o 
  -2  11   9       95.28       81.01     64.19 o 
  -1  11   9      253.06      320.70    120.67 o 
   0  11   9        6.53        0.26     15.07 o 
   1  11   9      122.71      105.65     24.85 o 
  -2 -17  10       69.64      123.41     75.55 o 
  -1 -17  10      108.15       97.05     12.80 o 
   0 -17  10      192.90      173.02     18.54 o 
   1 -17  10       63.80       36.17     14.93 o 
   2 -17  10       59.74       22.25     15.51 o 
  -3 -16  10      119.13       99.87     19.26 o 
  -2 -16  10      117.64       97.74     20.11 o 
  -1 -16  10       37.77       13.85     13.53 o 
   0 -16  10       30.38       39.29     11.65 o 
   1 -16  10      125.22       78.60     34.24 o 
   2 -16  10      196.87      175.57     17.24 o 
   3 -16  10      103.96       83.79     17.62 o 
   4 -16  10       52.19       79.84     26.10 o 
  -4 -15  10       17.93      -44.49     29.66 o 
  -3 -15  10       38.60        6.84     29.95 o 
  -2 -15  10       32.48       19.69      8.11 o 
  -1 -15  10       65.40      147.33     77.91 o 
   0 -15  10        3.48      -26.11     60.77 o 
   1 -15  10      629.13      483.05     19.98 o 
   2 -15  10       51.59       27.83     11.46 o 
   3 -15  10       75.30       64.62     15.51 o 
   4 -15  10      684.01      668.27     30.53 o 
  -5 -14  10       73.66      160.10     33.90 o 
  -4 -14  10      101.47      -42.18     28.12 o 
  -3 -14  10      395.25      473.25     32.36 o 
  -2 -14  10      354.90      288.84     14.07 o 
  -1 -14  10      578.00      505.66     23.27 o 
   0 -14  10       12.15       12.64     17.77 o 
   1 -14  10      881.23      883.80     84.27 o 
   2 -14  10      113.74       73.39     12.71 o 
   3 -14  10      185.74      153.04     18.59 o 
   4 -14  10       19.50        9.93     17.77 o 
   5 -14  10      626.04      606.17     29.08 o 
  -6 -13  10      200.92      214.46     29.17 o 
  -5 -13  10       23.39       13.25     44.83 o 
  -4 -13  10      278.17      373.85     61.01 o 
  -3 -13  10      757.72      700.73     39.39 o 
  -2 -13  10      184.37      188.54      8.73 o 
  -1 -13  10      450.56      446.46     37.61 o 
   0 -13  10     1565.79     1683.83    162.04 o 
   1 -13  10      147.05      194.36     29.37 o 
   2 -13  10      251.45      242.61     32.94 o 
   3 -13  10       68.27       57.78     17.43 o 
   4 -13  10      985.42      905.23     58.75 o 
   5 -13  10      271.99      475.58     38.09 o 
   6 -13  10      313.16      399.85     27.75 o 
  -6 -12  10       92.24       38.15     65.97 o 
  -5 -12  10        5.93       75.00     24.15 o 
  -4 -12  10        6.29       14.57     39.53 o 
  -3 -12  10      604.20      752.10     50.61 o 
  -2 -12  10       21.01       38.02     10.84 o 
  -1 -12  10        5.63       21.36      4.64 o 
   0 -12  10      108.12      141.73     73.67 o 
   1 -12  10     1456.61     1601.27     48.63 o 
   2 -12  10      117.91      151.27     11.38 o 
   3 -12  10        4.81      -15.96     10.64 o 
   4 -12  10       25.75       38.70     14.30 o 
   5 -12  10      514.76      541.39    150.05 o 
   6 -12  10       28.97        6.03     21.24 o 
  -7 -11  10      610.56      749.35     44.00 o 
  -6 -11  10      187.60      281.31     57.30 o 
  -5 -11  10      363.70      370.02     64.81 o 
  -4 -11  10     2112.71     2149.56     66.16 o 
  -3 -11  10      489.41      471.93     16.44 o 
  -2 -11  10      347.66      301.67     15.51 o 
  -1 -11  10       41.94       47.43     13.15 o 
   0 -11  10      846.71      839.19     15.86 o 
   1 -11  10      147.04      112.78     24.03 o 
   2 -11  10      985.82      883.90     23.98 o 
   3 -11  10      666.09      695.04     29.76 o 
   4 -11  10      694.52      661.82     31.97 o 
   5 -11  10       33.51        5.83     16.55 o 
   6 -11  10       65.11        4.51     54.99 o 
  -7 -10  10       49.41       69.65     22.84 o 
  -6 -10  10       44.59       85.34     28.15 o 
  -5 -10  10       14.58       26.87     11.56 o 
  -4 -10  10      448.62      435.07     39.05 o 
  -3 -10  10      787.85      815.32     80.56 o 
  -2 -10  10     2224.51     2324.51     49.36 o 
  -1 -10  10       11.35       21.77     25.04 o 
   0 -10  10      525.93      496.74     58.80 o 
   1 -10  10       25.77       45.35     10.21 o 
   2 -10  10      750.18      783.55     27.83 o 
   3 -10  10     1238.44     1197.39     91.01 o 
   4 -10  10     4855.51     5082.02    160.01 o 
   5 -10  10       21.90       74.84     52.49 o 
   6 -10  10      184.07      207.29     41.17 o 
   7 -10  10       51.14       36.12     23.21 o 
  -7  -9  10       13.79       11.67     80.37 o 
  -6  -9  10        0.75      -14.30      9.53 o 
  -5  -9  10      105.46      178.07     17.43 o 
  -4  -9  10      333.70      301.37     17.32 o 
  -3  -9  10       87.28      138.15     13.36 o 
  -2  -9  10      690.50      723.86     23.01 o 
  -1  -9  10     1338.93     1300.75     47.19 o 
   0  -9  10      156.45      157.30      5.75 o 
   1  -9  10       27.53       13.16     10.59 o 
   2  -9  10        1.97        8.31      6.88 o 
   3  -9  10     1387.78     1352.28     48.59 o 
   4  -9  10        5.17        6.23     37.08 o 
   5  -9  10       73.56       90.17     47.24 o 
   6  -9  10      462.61      513.98    142.20 o 
   7  -9  10       56.79      157.32     72.28 o 
  -8  -8  10       23.13       82.15     34.86 o 
  -7  -8  10       44.78       73.87     23.98 o 
  -6  -8  10      355.79      441.00     20.60 o 
  -5  -8  10      126.25       91.84     14.73 o 
  -4  -8  10     1588.03     1582.23     41.11 o 
  -3  -8  10      813.45      838.35     25.14 o 
  -2  -8  10     1581.21     1643.75     36.44 o 
  -1  -8  10       64.56       58.95      2.98 o 
   0  -8  10     3131.82     3218.02     43.97 o 
   1  -8  10       20.43       22.31     23.64 o 
   2  -8  10     1585.93     1700.51     80.90 o 
   3  -8  10     1058.60      969.81     25.13 o 
   4  -8  10     2780.85     2558.77     78.49 o 
   5  -8  10      178.17      184.45     35.06 o 
   6  -8  10       39.20       77.41     19.74 o 
   7  -8  10      723.40      793.72     69.15 o 
  -8  -7  10      342.37      335.24     30.72 o 
  -7  -7  10       96.24       81.63     40.93 o 
  -6  -7  10        3.56      -14.43     16.32 o 
  -5  -7  10     2016.68     2185.72     99.29 o 
  -4  -7  10      462.23      438.92     26.15 o 
  -3  -7  10        0.42       44.47     35.20 o 
  -2  -7  10       52.66       47.63     21.77 o 
  -1  -7  10     5656.39     5724.38    119.56 o 
   0  -7  10      531.90      478.08     18.30 o 
   1  -7  10       54.88       46.74     15.51 o 
   2  -7  10       94.90       53.78      5.52 o 
   3  -7  10       66.49       96.02      9.20 o 
   4  -7  10      529.25      605.66     43.19 o 
   5  -7  10      585.15      499.32     80.61 o 
   6  -7  10     1043.20     1148.61    110.13 o 
   7  -7  10       35.53        5.81     37.99 o 
  -8  -6  10     1040.08     1038.08     42.90 o 
  -7  -6  10      137.36      187.07     17.26 o 
  -6  -6  10      807.76      810.44     20.93 o 
  -5  -6  10      336.45      389.68     31.54 o 
  -4  -6  10     4167.47     4367.65    144.84 o 
  -3  -6  10       14.23       42.47     11.75 o 
  -2  -6  10      117.03       94.34     29.71 o 
  -1  -6  10      208.34      214.56      6.36 o 
   0  -6  10     4184.30     4108.19     52.00 o 
   1  -6  10     2739.46     2881.85     49.89 o 
   2  -6  10      128.88      110.16     19.36 o 
   3  -6  10     1167.82     1067.18     20.96 o 
   4  -6  10      273.13      249.16     48.78 o 
   5  -6  10      629.16      669.91     32.17 o 
   6  -6  10      491.14      455.65     23.04 o 
   7  -6  10      827.89      701.72     33.38 o 
  -8  -5  10       36.21       45.44     21.24 o 
  -7  -5  10      113.81       89.03      9.54 o 
  -6  -5  10       65.43       67.25      7.21 o 
  -5  -5  10      416.63      439.84      9.99 o 
  -4  -5  10       17.12      -15.11     11.01 o 
  -3  -5  10      881.38      904.32     31.68 o 
  -2  -5  10      688.27      665.09     11.84 o 
  -1  -5  10       28.53       31.33      4.16 o 
   0  -5  10        6.92       32.01     14.01 o 
   1  -5  10      415.95      444.92     31.49 o 
   2  -5  10     1478.44     1329.96     43.24 o 
   3  -5  10      268.57      236.21      9.60 o 
   4  -5  10      466.15      410.19     36.55 o 
   5  -5  10       10.34        4.60     54.85 o 
   6  -5  10      781.11      758.06    105.99 o 
   7  -5  10       23.57       67.35     21.52 o 
  -8  -4  10      457.67      401.37     45.75 o 
  -7  -4  10        5.19        3.50     10.05 o 
  -6  -4  10      109.22       89.57     15.31 o 
  -5  -4  10        5.29       16.90      3.45 o 
  -4  -4  10       20.97       17.96      2.31 o 
  -3  -4  10     7663.39     7829.43     98.50 o 
  -2  -4  10       49.30       66.16      7.61 o 
  -1  -4  10     2174.72     2156.45     31.13 o 
   0  -4  10     1062.68     1084.96     18.63 o 
   1  -4  10     1804.91     1750.20     39.00 o 
   2  -4  10       84.22      129.81      7.49 o 
   3  -4  10     1206.17     1269.87     60.72 o 
   4  -4  10     1648.45     1655.27     35.20 o 
   5  -4  10       85.52      111.94     71.80 o 
   6  -4  10      126.98      191.55     18.88 o 
   7  -4  10        4.04       -5.57     32.70 o 
  -8  -3  10      267.27      350.16     38.76 o 
  -7  -3  10        1.21       29.00     10.83 o 
  -6  -3  10      751.51      685.02     22.36 o 
  -5  -3  10      139.71      138.09     18.92 o 
  -4  -3  10      553.55      537.50     32.60 o 
  -3  -3  10      693.43      714.36     22.25 o 
  -2  -3  10     5644.42     5633.02     64.17 o 
  -1  -3  10      294.88      304.37     13.00 o 
   0  -3  10        8.59        7.01      7.66 o 
   1  -3  10     2918.85     2814.03     38.37 o 
   2  -3  10     5710.75     5728.73     89.47 o 
   3  -3  10       11.15       13.76     45.26 o 
   4  -3  10      298.78      290.27     16.77 o 
   5  -3  10     2370.32     2373.01    220.49 o 
   6  -3  10       83.28       43.06     37.56 o 
   7  -3  10       29.80       68.01     24.01 o 
  -8  -2  10        5.24       32.98     26.97 o 
  -7  -2  10     3142.39     3342.40    109.36 o 
  -6  -2  10       95.65       96.48     27.50 o 
  -5  -2  10      351.59      345.19     10.51 o 
  -4  -2  10      187.29      148.30     12.38 o 
  -3  -2  10     1346.68     1290.69     19.27 o 
  -2  -2  10     1188.40     1260.01     18.52 o 
  -1  -2  10     3538.13     3636.68     57.53 o 
   0  -2  10     1390.28     1313.93     31.73 o 
   1  -2  10       24.55       40.10     16.42 o 
   2  -2  10     1498.54     1580.50    102.57 o 
   3  -2  10     1020.80      896.68    111.52 o 
   4  -2  10       15.56       -4.18     14.88 o 
   5  -2  10      880.10      836.14    134.11 o 
   6  -2  10      996.23     1098.58     51.96 o 
   7  -2  10       17.75       68.18     43.05 o 
  -8  -1  10      159.48      151.96     42.66 o 
  -7  -1  10       96.39       87.72     43.39 o 
  -6  -1  10     2805.18     2773.00    100.98 o 
  -5  -1  10      126.92       91.75     11.12 o 
  -4  -1  10        1.32       22.23      5.45 o 
  -3  -1  10     3014.05     3002.44     66.31 o 
  -2  -1  10     1043.70      946.23     15.15 o 
  -1  -1  10       71.24       40.45      8.67 o 
   0  -1  10     1602.22     1770.54     34.21 o 
   1  -1  10     5043.21     4929.56    128.57 o 
   2  -1  10      132.01      126.24     15.02 o 
   3  -1  10        0.93       12.70     27.88 o 
   4  -1  10      741.61      694.41     26.77 o 
   5  -1  10      501.84      546.64     46.71 o 
   6  -1  10      561.22      670.71     49.74 o 
   7  -1  10       71.67       24.90     39.44 o 
  -8   0  10       76.81       65.92     24.59 o 
  -7   0  10      605.85      639.24     30.53 o 
  -6   0  10      155.50      148.50     13.05 o 
  -5   0  10     1093.07     1048.71     17.73 o 
  -4   0  10      836.30      763.00     16.33 o 
  -3   0  10      219.53      219.34     14.93 o 
  -2   0  10       13.64       26.22     14.06 o 
  -1   0  10      329.57      306.09     12.38 o 
   0   0  10     2067.01     2195.19     40.42 o 
   1   0  10      966.07     1004.75     28.70 o 
   2   0  10     1434.54     1458.51     39.29 o 
   3   0  10      580.17      547.11    112.63 o 
   4   0  10       39.71       36.96     18.39 o 
   6   0  10       99.51       82.05     68.43 o 
   7   0  10      615.91      517.71     63.85 o 
  -8   1  10        0.43      -24.94     18.30 o 
  -7   1  10      400.47      381.15     28.07 o 
  -6   1  10      320.19      270.16     18.14 o 
  -5   1  10      232.28      234.58     29.85 o 
  -4   1  10      152.17      147.87      7.71 o 
  -3   1  10     5823.92     5960.81     94.16 o 
  -2   1  10      444.32      518.93     32.84 o 
  -1   1  10      498.00      460.93     39.15 o 
   0   1  10      439.57      476.63     22.73 o 
   1   1  10      224.09      221.13      7.93 o 
   2   1  10     1135.20     1165.48     28.37 o 
   3   1  10        8.12        2.47      7.42 o 
   4   1  10     1609.50     1610.15    221.65 o 
   5   1  10        2.77       11.41     21.34 o 
   6   1  10       16.18       35.76     21.58 o 
  -8   2  10      140.84      223.21     20.66 o 
  -7   2  10        2.74       23.13     30.87 o 
  -6   2  10      177.20      181.02     29.95 o 
  -5   2  10      440.53      390.14     30.63 o 
  -4   2  10     2869.13     2857.18    154.62 o 
  -3   2  10       84.56       66.71     10.16 o 
  -2   2  10       19.14       62.24     10.88 o 
  -1   2  10     2254.61     2256.13     44.40 o 
   0   2  10      351.72      345.19     12.28 o 
   1   2  10     1786.73     1844.58     33.92 o 
   2   2  10      307.33      236.28     11.67 o 
   3   2  10     1504.16     1571.45     64.00 o 
   4   2  10      303.38      339.57     28.92 o 
   5   2  10      882.73      839.62     40.04 o 
   6   2  10      131.99      175.57     42.76 o 
  -8   3  10      290.49      274.77     23.96 o 
  -7   3  10      849.64      927.38     38.46 o 
  -6   3  10       65.81       72.23     18.44 o 
  -5   3  10      170.96      244.57     18.87 o 
  -4   3  10      177.97      168.73      8.69 o 
  -3   3  10     1893.84     1936.44     81.19 o 
  -2   3  10      600.93      530.82     14.07 o 
  -1   3  10      219.86      206.29     20.42 o 
   0   3  10     4498.90     4573.77     83.15 o 
   1   3  10       23.99       37.63     24.03 o 
   2   3  10       34.28       52.23     23.07 o 
   3   3  10      643.45      706.51     31.43 o 
   4   3  10      920.41      818.28     38.84 o 
   5   3  10       12.83       80.99     29.08 o 
   6   3  10      131.75      126.93     46.13 o 
  -8   4  10      445.47      716.36     41.57 o 
  -7   4  10      202.16      169.41    136.61 o 
  -6   4  10      269.43      228.79     60.00 o 
  -5   4  10     1800.77     1810.24     42.94 o 
  -4   4  10      665.64      724.08     24.88 o 
  -3   4  10      529.14      491.51     20.71 o 
  -2   4  10        0.68       11.33     12.95 o 
  -1   4  10     1322.15     1305.37     30.87 o 
   0   4  10       92.01       65.44      9.39 o 
   1   4  10     1151.83     1125.23     89.56 o 
   2   4  10       30.23       78.80     40.69 o 
   3   4  10      539.39      538.83     31.68 o 
   4   4  10       23.34       54.47     38.52 o 
   5   4  10       26.37       31.61     21.95 o 
   6   4  10      172.12      158.63     45.84 o 
  -7   5  10      370.11      336.47     18.90 o 
  -6   5  10      390.33      375.16     31.40 o 
  -5   5  10       77.82      190.12     46.85 o 
  -4   5  10      920.36      951.98     72.57 o 
  -3   5  10       38.68       54.27     24.65 o 
  -2   5  10        1.62      -17.40     15.10 o 
  -1   5  10       84.11       96.31     15.07 o 
   0   5  10     1089.32     1014.15     52.92 o 
   1   5  10       51.17      128.74     69.00 o 
   2   5  10       45.74       65.92     17.93 o 
   3   5  10       11.49       40.76     15.83 o 
   4   5  10        1.55        9.16     14.40 o 
   5   5  10        7.99      -32.22     21.48 o 
  -7   6  10      266.12      259.09     25.40 o 
  -6   6  10        1.53        5.71     17.61 o 
  -5   6  10     1831.30     1844.24    114.41 o 
  -4   6  10        0.93        9.23     13.99 o 
  -3   6  10      451.93      371.44     46.76 o 
  -2   6  10      352.01      307.59     21.43 o 
  -1   6  10       28.93       35.07     21.19 o 
   0   6  10      143.17      143.81     11.59 o 
   1   6  10      103.89      100.34     11.59 o 
   2   6  10     1345.51     1368.71     41.64 o 
   3   6  10       88.47      154.31     21.91 o 
   4   6  10      129.37       82.51     39.73 o 
   5   6  10      278.92      277.42     39.37 o 
  -7   7  10      106.75       56.13     17.71 o 
  -6   7  10       55.29       40.25     62.98 o 
  -5   7  10      322.63      258.65     45.26 o 
  -4   7  10      316.98      278.63     21.33 o 
  -3   7  10      368.07      341.58     96.02 o 
  -2   7  10       26.62       23.19     30.19 o 
  -1   7  10      229.66      231.32     30.87 o 
   0   7  10      178.89      164.49     19.21 o 
   1   7  10        4.35       37.36     15.27 o 
   2   7  10       77.20       33.75     69.82 o 
   3   7  10      599.89      616.28     78.30 o 
   4   7  10      119.06      218.81     53.74 o 
  -6   8  10      447.55      343.01     36.89 o 
  -5   8  10      254.47      274.42     23.94 o 
  -4   8  10      141.41      109.12     17.87 o 
  -3   8  10      288.24      252.40     30.67 o 
  -2   8  10     2424.90     2438.05     65.19 o 
  -1   8  10      180.70      133.52     31.16 o 
   0   8  10       26.22       45.13     14.76 o 
   1   8  10       32.57       67.61     23.98 o 
   2   8  10       89.01       69.56     14.01 o 
   3   8  10        3.80       27.75     31.25 o 
  -5   9  10      141.11      145.25     21.27 o 
  -4   9  10      282.30      334.34     22.18 o 
  -3   9  10      338.57      330.43     23.97 o 
  -2   9  10       40.02       -1.29     17.21 o 
  -1   9  10     1582.22     1714.42     89.08 o 
   0   9  10       11.25       30.29     15.72 o 
   1   9  10       23.63        2.68     36.98 o 
   2   9  10      147.95      148.44     33.37 o 
  -4  10  10      157.27      243.42     26.45 o 
  -3  10  10      366.90      294.51     26.68 o 
  -2  10  10      122.67      138.22     54.32 o 
  -1  10  10       22.06       13.83     26.05 o 
   0  10  10      236.17      210.74     52.44 o 
   1  10  10       11.51       30.68     14.59 o 
  -2  11  10      299.06      250.22     81.09 o 
  -1  11  10        9.93       10.10     44.30 o 
  -1 -17  11        3.58       43.53     26.48 o 
   0 -17  11      130.09      173.34     14.89 o 
   1 -17  11      196.23      188.19     54.03 o 
   2 -17  11       64.39      125.49     34.77 o 
  -3 -16  11       93.07       67.87     90.48 o 
  -2 -16  11      185.94      139.91     29.13 o 
  -1 -16  11     1515.33     1578.42     57.82 o 
   0 -16  11        9.92        9.10     14.88 o 
   1 -16  11      187.64      217.87     16.48 o 
   2 -16  11       23.79       28.80     14.35 o 
   3 -16  11      192.29      165.07     18.30 o 
  -4 -15  11      343.95      309.63     44.78 o 
  -3 -15  11       53.06       87.23     20.23 o 
  -2 -15  11       32.87       24.46     24.12 o 
  -1 -15  11       45.99       30.56     13.92 o 
   0 -15  11      895.76      980.79     69.44 o 
   1 -15  11       42.49       70.69     11.90 o 
   2 -15  11      377.69      373.77     21.57 o 
   3 -15  11      289.05      289.21     22.15 o 
   4 -15  11      434.38      403.14     27.45 o 
  -5 -14  11      357.11      378.62     33.13 o 
  -4 -14  11      243.44      338.61     44.59 o 
  -3 -14  11        2.33      107.99     91.35 o 
  -2 -14  11      134.14      279.95     55.33 o 
  -1 -14  11      160.41      164.77     33.03 o 
   0 -14  11      232.67      205.80     48.06 o 
   1 -14  11       30.53       33.82     13.29 o 
   2 -14  11       39.81      128.28     33.03 o 
   3 -14  11      168.07      178.94     17.43 o 
   4 -14  11       21.34       44.11     16.47 o 
   5 -14  11       24.41       20.22     18.39 o 
  -5 -13  11      122.26       87.14     83.02 o 
  -4 -13  11      619.30      529.48     37.90 o 
  -3 -13  11       36.66        5.68     29.66 o 
  -2 -13  11       26.42        7.94     30.82 o 
  -1 -13  11      583.59      661.95     34.43 o 
   0 -13  11      448.32      468.57     21.86 o 
   1 -13  11     1954.28     2129.53     68.76 o 
   2 -13  11      124.53      112.68     17.14 o 
   3 -13  11      470.66      548.59     29.95 o 
   4 -13  11      206.60      182.37     17.01 o 
   5 -13  11      252.17      239.64     32.79 o 
  -6 -12  11       93.19       35.97     55.23 o 
  -5 -12  11      108.25       97.09     45.75 o 
  -4 -12  11        1.89        1.88     19.75 o 
  -3 -12  11      129.19      197.14     49.74 o 
  -2 -12  11      188.89      261.52     15.58 o 
  -1 -12  11      254.21      270.77     11.54 o 
   0 -12  11      119.27      126.07     27.88 o 
   1 -12  11       13.51       33.21     28.80 o 
   2 -12  11      484.03      481.11     30.10 o 
   3 -12  11      116.54      195.60     39.15 o 
   4 -12  11      154.23      186.45     22.92 o 
   5 -12  11      425.66      327.35     31.40 o 
   6 -12  11      325.90      287.76     34.19 o 
  -6 -11  11      188.09       78.12     22.42 o 
  -5 -11  11       72.20      142.04     21.44 o 
  -4 -11  11      348.17      337.42     92.12 o 
  -3 -11  11     1140.68     1199.20     31.75 o 
  -2 -11  11       28.54       16.12     13.16 o 
  -1 -11  11      269.82      273.59     17.00 o 
   0 -11  11      604.74      578.88     15.75 o 
   1 -11  11      663.89      694.01     47.24 o 
   2 -11  11       15.27       16.03     14.88 o 
   3 -11  11      200.88      137.21     16.53 o 
   4 -11  11     1836.85     2020.44    127.27 o 
   5 -11  11        9.57       28.39     16.45 o 
   6 -11  11       34.65       57.60     17.09 o 
  -7 -10  11      152.30      101.99     24.27 o 
  -6 -10  11      219.80      244.62    105.50 o 
  -5 -10  11       72.95       61.19     46.61 o 
  -4 -10  11      152.21      166.04     13.58 o 
  -3 -10  11      970.00      909.83     27.83 o 
  -2 -10  11     5505.86     5543.34    152.55 o 
  -1 -10  11     1574.63     1499.55     22.91 o 
   0 -10  11       44.10       49.56      6.06 o 
   1 -10  11     3500.04     3861.16    101.56 o 
   2 -10  11     1068.33     1115.39     35.97 o 
   3 -10  11       32.43       36.87     33.71 o 
   4 -10  11        0.92       69.02     15.29 o 
   5 -10  11     1665.92     1833.02     54.03 o 
   6 -10  11        1.69      -35.58     31.35 o 
  -7  -9  11     1071.66     1171.11     54.01 o 
  -6  -9  11      566.38      485.91     24.45 o 
  -5  -9  11      442.22      514.40     21.54 o 
  -4  -9  11     2385.24     2502.52     59.04 o 
  -3  -9  11     2369.57     2416.43     57.98 o 
  -2  -9  11      801.76      726.62     41.75 o 
  -1  -9  11        8.97        5.26      2.01 o 
   0  -9  11      177.13      167.59      5.96 o 
   1  -9  11      374.69      360.48     27.64 o 
   2  -9  11     1298.74     1262.60     52.44 o 
   3  -9  11      199.63      254.29     33.90 o 
   4  -9  11      663.31      683.84     29.12 o 
   5  -9  11      557.87      383.79     28.66 o 
   6  -9  11      734.72      989.38     84.75 o 
  -7  -8  11      101.70      123.46     23.40 o 
  -6  -8  11     1626.28     1726.57     51.04 o 
  -5  -8  11      137.70       93.69     15.55 o 
  -4  -8  11     2012.04     2135.21     51.62 o 
  -3  -8  11     1485.69     1541.10     39.00 o 
  -2  -8  11     2547.11     2518.23     55.88 o 
  -1  -8  11       93.02       77.76      5.44 o 
   0  -8  11       82.00      105.70      8.72 o 
   1  -8  11     3258.44     3410.91    155.97 o 
   2  -8  11     1858.14     1814.66     65.39 o 
   3  -8  11      143.10      126.05     20.75 o 
   4  -8  11       52.31      125.13     32.36 o 
   5  -8  11       74.59       87.67     17.86 o 
   6  -8  11      383.36      409.22     60.14 o 
   7  -8  11       65.42       97.36     53.11 o 
  -8  -7  11       82.30      104.88     20.99 o 
  -7  -7  11      138.10      112.73     18.65 o 
  -6  -7  11      133.22      154.28     37.94 o 
  -5  -7  11        2.29      -31.21     20.94 o 
  -4  -7  11      225.39      226.35     31.20 o 
  -3  -7  11     1868.54     2156.15    105.99 o 
  -2  -7  11       36.38       68.72     19.21 o 
  -1  -7  11       56.59       58.99      8.28 o 
   0  -7  11       40.38       51.81      4.77 o 
   1  -7  11      611.60      594.87     33.42 o 
   2  -7  11     1468.51     1512.65     30.14 o 
   3  -7  11      255.81      285.69     39.58 o 
   4  -7  11      106.06      129.62     48.25 o 
   5  -7  11      771.68      829.27     79.12 o 
   6  -7  11       54.28       65.01     70.74 o 
   7  -7  11      586.08      588.43     63.08 o 
  -8  -6  11       10.67       -8.60     15.18 o 
  -7  -6  11      143.91      188.09     40.59 o 
  -6  -6  11       61.08       83.71     17.70 o 
  -5  -6  11      767.42      772.04     33.90 o 
  -4  -6  11      685.34      682.53     26.99 o 
  -3  -6  11     2147.15     2138.10     63.18 o 
  -2  -6  11     2277.52     2324.66    131.80 o 
  -1  -6  11     1943.68     1929.01     32.74 o 
   0  -6  11      487.05      407.71     11.94 o 
   1  -6  11      907.46      959.76     31.59 o 
   2  -6  11     5878.74     6205.73    139.07 o 
   3  -6  11      482.19      451.99     40.69 o 
   4  -6  11      750.92      812.10     29.37 o 
   5  -6  11      254.37      224.38     17.71 o 
   6  -6  11        4.54      -24.09     17.05 o 
   7  -6  11        7.06      -19.09     24.99 o 
  -8  -5  11      582.03      518.29     29.09 o 
  -7  -5  11       35.82       30.52     27.93 o 
  -6  -5  11       50.51       -5.75     20.61 o 
  -5  -5  11      516.42      474.31     29.95 o 
  -4  -5  11     1144.31     1246.23     56.34 o 
  -3  -5  11       30.87       -9.80     40.93 o 
  -2  -5  11      555.27      540.32     15.17 o 
  -1  -5  11     3129.71     3047.62     44.45 o 
   0  -5  11      361.28      311.55     32.94 o 
   1  -5  11     1982.97     1887.54     41.94 o 
   2  -5  11      713.36      705.46     16.21 o 
   3  -5  11     3778.74     3835.40     70.50 o 
   4  -5  11      794.11      818.99     29.25 o 
   5  -5  11     1172.80     1351.45    128.33 o 
   6  -5  11      683.05      727.64     40.55 o 
   7  -5  11      539.10      560.95     38.35 o 
  -8  -4  11      141.68      152.60     38.28 o 
  -7  -4  11      741.53      699.83     64.33 o 
  -6  -4  11      850.43      814.15     38.91 o 
  -5  -4  11      543.21      505.71     11.33 o 
  -4  -4  11     1470.88     1362.64     20.88 o 
  -3  -4  11      326.64      332.82     10.78 o 
  -2  -4  11     1983.74     1923.76     29.77 o 
  -1  -4  11      216.63      262.43     14.54 o 
   0  -4  11     5590.49     5647.22     75.01 o 
   1  -4  11      929.83      830.56     35.01 o 
   2  -4  11      208.61      190.05      9.64 o 
   3  -4  11     1094.89     1044.70     69.58 o 
   4  -4  11      650.37      675.35     66.45 o 
   5  -4  11      325.91      326.49     21.09 o 
   6  -4  11      386.94      333.65     29.15 o 
   7  -4  11       78.73      107.19     26.20 o 
  -8  -3  11      202.64      193.96     54.70 o 
  -7  -3  11      403.58      394.05     29.95 o 
  -6  -3  11      433.74      547.63     61.83 o 
  -5  -3  11      727.37      696.81     18.06 o 
  -4  -3  11     1593.47     1556.17     47.58 o 
  -3  -3  11     1366.48     1325.85     26.00 o 
  -2  -3  11       46.18       47.75      5.15 o 
  -1  -3  11     2652.60     2502.79     66.31 o 
   0  -3  11        4.78       -1.20      4.95 o 
   1  -3  11     1452.76     1409.99     38.33 o 
   2  -3  11     2854.24     2879.71    183.08 o 
   3  -3  11      389.53      415.00     19.07 o 
   4  -3  11        0.08       85.16     37.51 o 
   5  -3  11        2.48       17.87     12.72 o 
   6  -3  11     1046.09      883.63     45.70 o 
   7  -3  11      250.12      229.33     29.58 o 
  -8  -2  11      888.64      826.88     30.26 o 
  -7  -2  11        1.64        9.52     17.24 o 
  -6  -2  11      949.14     1112.05     53.74 o 
  -5  -2  11     1678.80     1642.65     31.84 o 
  -4  -2  11      211.97      233.86     29.04 o 
  -3  -2  11      488.02      481.64     11.06 o 
  -2  -2  11        2.49       -0.40     18.35 o 
  -1  -2  11        9.04       18.38     11.56 o 
   0  -2  11      300.50      284.99     18.01 o 
   1  -2  11     2166.10     2310.36     52.82 o 
   2  -2  11      357.54      333.75     28.99 o 
   3  -2  11      925.66      949.15     29.36 o 
   4  -2  11        5.15        7.23     14.07 o 
   5  -2  11      157.62      132.81     26.82 o 
   6  -2  11       15.08       16.01     25.95 o 
   7  -2  11     1019.67      915.52    184.14 o 
  -8  -1  11       44.85       16.73     23.50 o 
  -7  -1  11      119.40      140.44     13.29 o 
  -6  -1  11      144.73      171.95     12.27 o 
  -5  -1  11     1394.62     1329.36     25.01 o 
  -4  -1  11       73.55      135.21     14.69 o 
  -3  -1  11       74.24       66.64      6.90 o 
  -2  -1  11     3293.54     3176.18     50.61 o 
  -1  -1  11       87.20       73.86      7.97 o 
   0  -1  11     1264.92     1160.55     51.43 o 
   1  -1  11     4141.84     4286.77     81.43 o 
   2  -1  11      785.87      873.24     56.29 o 
   3  -1  11      907.90     1048.34    113.93 o 
   4  -1  11      268.09      321.36     25.17 o 
   5  -1  11      194.89      305.20     84.56 o 
   6  -1  11      163.13       84.94     41.22 o 
  -8   0  11      186.34      181.01     33.85 o 
  -7   0  11      703.13      665.27     23.66 o 
  -6   0  11      876.30      843.09     24.10 o 
  -5   0  11      277.05      280.12     28.46 o 
  -4   0  11      155.61      159.72      7.91 o 
  -3   0  11      512.36      468.54     13.31 o 
  -2   0  11      784.62      759.34     35.54 o 
  -1   0  11     3454.18     3381.64     92.79 o 
   0   0  11      646.04      638.30     43.15 o 
   1   0  11     5496.58     5792.34    212.16 o 
   2   0  11      749.60      792.04     34.38 o 
   3   0  11     3094.48     3041.88    218.13 o 
   5   0  11        0.41      -28.76     37.13 o 
   6   0  11      278.95      397.22     43.63 o 
  -8   1  11       20.63       35.59     52.10 o 
  -7   1  11        0.47       -7.19     25.04 o 
  -6   1  11     2085.83     2000.56    122.55 o 
  -5   1  11       27.66       20.22     12.24 o 
  -4   1  11        0.80       15.06     16.37 o 
  -3   1  11      832.33      777.91     38.14 o 
  -2   1  11     5011.16     5229.65    102.90 o 
  -1   1  11     1014.34     1035.00     22.52 o 
   0   1  11       49.39       88.41      8.76 o 
   1   1  11      424.44      533.95     67.13 o 
   2   1  11        8.88       17.64     36.21 o 
   3   1  11       23.68       17.53     14.78 o 
   4   1  11      190.32      102.95     41.60 o 
   5   1  11      646.54      702.36     59.23 o 
   6   1  11       47.26       25.53     21.80 o 
  -8   2  11       10.55       -5.38     13.59 o 
  -7   2  11      406.97      345.75     23.28 o 
  -6   2  11       51.10      105.22     48.54 o 
  -5   2  11     2547.60     2457.19    129.05 o 
  -4   2  11      185.57      129.75     14.30 o 
  -3   2  11      156.89      129.54     10.97 o 
  -2   2  11       10.90       26.25     33.27 o 
  -1   2  11     5110.83     5410.97     88.37 o 
   0   2  11       47.90        4.07     34.19 o 
   1   2  11      504.38      477.29     31.78 o 
   2   2  11      968.20      900.17     25.62 o 
   3   2  11       58.82       21.72     28.51 o 
   4   2  11      506.39      529.23     83.45 o 
   5   2  11        5.75      -55.95     43.15 o 
   6   2  11        6.75       12.11     21.75 o 
  -8   3  11        0.58       36.83     34.72 o 
  -7   3  11      148.79      105.40     29.52 o 
  -6   3  11      548.95      539.89     37.42 o 
  -5   3  11      301.74      258.39     14.76 o 
  -4   3  11        3.83        2.72      8.03 o 
  -3   3  11      298.39      385.28     17.23 o 
  -2   3  11      291.49      260.02     45.36 o 
  -1   3  11      217.33      208.08     12.85 o 
   0   3  11      659.22      601.27     35.20 o 
   1   3  11      238.38      219.97     12.66 o 
   2   3  11      612.07      651.17     90.91 o 
   3   3  11      256.74      337.60     34.62 o 
   4   3  11        1.67       22.28     47.05 o 
   5   3  11      189.32      155.79     26.22 o 
  -7   4  11       81.68      106.37     19.51 o 
  -6   4  11        2.91       46.69     12.90 o 
  -5   4  11      447.36      413.81     20.08 o 
  -4   4  11      343.77      392.52     18.66 o 
  -3   4  11        3.26       17.46     30.19 o 
  -2   4  11      513.82      541.41     28.17 o 
  -1   4  11      129.05      151.62     11.88 o 
   0   4  11      920.64      997.69     27.00 o 
   1   4  11        1.77       -8.34      5.56 o 
   2   4  11      688.96      847.50     93.18 o 
   3   4  11     1829.09     2058.22     58.33 o 
   4   4  11      528.80      434.97     28.12 o 
   5   4  11      143.88       84.77     23.12 o 
  -7   5  11      494.24      447.75     51.52 o 
  -6   5  11       17.19       13.52     22.68 o 
  -5   5  11      266.91      219.12     17.37 o 
  -4   5  11       28.79       84.94     19.45 o 
  -3   5  11      353.52      376.53     20.61 o 
  -2   5  11      639.09      626.98    137.43 o 
  -1   5  11       32.27      113.07     20.01 o 
   0   5  11     1765.95     1791.22    102.52 o 
   1   5  11      922.36      966.46     28.07 o 
   2   5  11      128.85      178.29     47.14 o 
   3   5  11       49.31       83.65     75.22 o 
   4   5  11      398.09      559.95     33.32 o 
  -7   6  11      256.51      262.44     25.14 o 
  -6   6  11       10.64       24.92     16.81 o 
  -5   6  11       70.12       68.85     18.56 o 
  -4   6  11     1840.00     1991.42     69.24 o 
  -3   6  11       84.57       99.13     29.13 o 
  -2   6  11      174.16      166.00     25.52 o 
  -1   6  11      808.38      968.30     33.22 o 
   0   6  11      275.83      282.16     20.85 o 
   1   6  11      113.24      133.57     18.02 o 
   2   6  11      198.95      143.19     53.11 o 
   3   6  11      334.35      386.52     34.86 o 
   4   6  11       15.22      -41.76     27.84 o 
  -6   7  11       88.70      168.89     49.84 o 
  -5   7  11       74.52       91.56     19.96 o 
  -4   7  11       31.79      -14.23     18.44 o 
  -3   7  11      898.12      842.78    119.76 o 
  -2   7  11       15.07       73.82     47.86 o 
  -1   7  11       42.87       89.57     18.24 o 
   0   7  11     1559.12     1652.72     58.07 o 
   1   7  11       44.02       91.69     24.08 o 
   2   7  11       37.41       98.04     20.90 o 
   3   7  11        2.82       13.71     35.54 o 
  -5   8  11      676.82      672.73     60.62 o 
  -4   8  11        1.11       67.62     43.92 o 
  -3   8  11        7.36        5.74     20.71 o 
  -2   8  11      131.82      151.10     56.24 o 
  -1   8  11        7.93       11.43     20.60 o 
   0   8  11      216.67      215.47     22.12 o 
   1   8  11       67.32       25.84     51.04 o 
   2   8  11       84.83       33.20     18.25 o 
  -4   9  11      596.12      721.07     60.87 o 
  -3   9  11        1.79       -6.02     42.33 o 
  -2   9  11       95.24       59.47     80.51 o 
  -1   9  11      170.02      110.66     24.17 o 
   0   9  11      167.60      144.03     21.28 o 
   1   9  11      363.35      305.04     24.41 o 
  -2  10  11       88.09      172.58     66.93 o 
  -1  10  11      251.83      271.38     30.34 o 
   0 -17  12        0.27       16.93     27.90 o 
   1 -17  12      332.79      401.89     31.11 o 
  -3 -16  12      159.75       81.39     22.38 o 
  -2 -16  12       16.65       43.56     18.75 o 
  -1 -16  12        3.79      -26.07     32.74 o 
   0 -16  12       93.31       73.26     15.22 o 
   1 -16  12        2.42      -15.89     10.59 o 
   2 -16  12      196.65      247.51     27.35 o 
   3 -16  12       32.51       -5.68     14.35 o 
  -4 -15  12        2.20      -43.24     28.99 o 
  -3 -15  12      265.02      355.31     49.65 o 
  -2 -15  12       66.25       66.94     71.80 o 
  -1 -15  12       53.69      112.57     31.16 o 
   0 -15  12       11.92       22.34     11.60 o 
   1 -15  12      531.31      467.86     24.17 o 
   2 -15  12      255.91      327.35     26.97 o 
   3 -15  12      137.10      108.73     16.18 o 
   4 -15  12        3.54      -10.59     15.41 o 
  -4 -14  12       32.58      -12.52     20.22 o 
  -3 -14  12      638.87      577.31     80.22 o 
  -2 -14  12       37.81       97.37     36.79 o 
  -1 -14  12       96.86       96.19     32.65 o 
   0 -14  12        5.75       14.75     34.29 o 
   1 -14  12       16.08      -19.94     13.29 o 
   2 -14  12      289.45      357.20     24.65 o 
   3 -14  12      134.05      133.96     18.01 o 
   4 -14  12       42.64       30.82     14.45 o 
  -5 -13  12     1045.45     1095.65    152.16 o 
  -4 -13  12       58.85      236.91     41.12 o 
  -3 -13  12      266.34      306.38     33.90 o 
  -2 -13  12      790.78      923.29    136.37 o 
  -1 -13  12      496.73      420.70     16.81 o 
   0 -13  12      334.08      413.15     17.62 o 
   2 -13  12     1483.60     1468.87     45.17 o 
   3 -13  12      129.28       99.87     14.25 o 
   4 -13  12      503.87      415.66     26.58 o 
   5 -13  12      318.87      280.83     26.00 o 
  -6 -12  12        5.35       38.52     28.89 o 
  -5 -12  12      274.99      360.66     87.35 o 
  -4 -12  12      788.48      802.81     36.89 o 
  -3 -12  12      479.85      441.28     81.52 o 
  -2 -12  12      171.47       94.76     35.78 o 
  -1 -12  12     1016.45     1072.23     72.47 o 
   0 -12  12      500.85      501.17     20.56 o 
   1 -12  12      886.08      887.56     42.57 o 
   2 -12  12        2.52        7.21     41.85 o 
   3 -12  12     1262.45     1298.11     42.47 o 
   4 -12  12        1.97       10.00     36.55 o 
   5 -12  12      559.54      588.94     26.43 o 
  -6 -11  12      782.34      743.28    121.44 o 
  -5 -11  12     1159.04     1235.56     46.78 o 
  -4 -11  12      708.23      730.58     30.24 o 
  -3 -11  12        4.54       37.27     11.28 o 
  -2 -11  12      694.95      738.52     24.96 o 
  -1 -11  12        4.92       37.28     43.29 o 
   0 -11  12      871.07      944.68     59.95 o 
   1 -11  12       47.37       45.45     26.10 o 
   2 -11  12      134.46       67.05     41.36 o 
   3 -11  12       52.33       61.25     20.27 o 
   4 -11  12      114.19       68.32     16.51 o 
   5 -11  12      171.04      165.99     17.73 o 
   6 -11  12      187.70      223.94     80.18 o 
  -7 -10  12      289.99      456.59     37.18 o 
  -6 -10  12      221.43      181.88     27.34 o 
  -5 -10  12      523.28      535.95     27.25 o 
  -4 -10  12      158.27      134.73     13.68 o 
  -3 -10  12     1346.15     1447.58     40.16 o 
  -2 -10  12       34.38       24.27     12.91 o 
  -1 -10  12     1247.28     1225.58     30.43 o 
   0 -10  12      363.61      247.94     17.34 o 
   1 -10  12      282.96      260.90     11.80 o 
   2 -10  12     1450.73     1448.30     92.17 o 
   3 -10  12       38.33       15.07     11.10 o 
   4 -10  12       62.92      121.66     16.31 o 
   5 -10  12       73.67       39.18     18.72 o 
   6 -10  12      261.63      206.33     35.10 o 
  -7  -9  12      102.80       65.34     25.04 o 
  -6  -9  12       12.33       28.75     19.09 o 
  -5  -9  12      153.33      177.20     17.34 o 
  -4  -9  12        8.12        6.84     14.54 o 
  -3  -9  12      275.29      261.38     16.08 o 
  -2  -9  12      178.18      167.83     18.35 o 
  -1  -9  12       63.34       64.12      5.68 o 
   0  -9  12      419.37      403.50     25.28 o 
   1  -9  12      140.80      116.77      7.76 o 
   2  -9  12       41.40       29.64     14.45 o 
   3  -9  12      532.87      503.85     48.35 o 
   4  -9  12       37.44       73.38     37.70 o 
   5  -9  12      145.24      187.82     25.67 o 
   6  -9  12        0.70        8.91     38.52 o 
  -7  -8  12       13.93       21.06     53.40 o 
  -6  -8  12      453.28      536.10     76.18 o 
  -5  -8  12     1135.37     1025.89     31.89 o 
  -4  -8  12     1529.44     1586.15    102.08 o 
  -3  -8  12      633.59      652.28     25.33 o 
  -2  -8  12     4057.54     4243.52     78.57 o 
  -1  -8  12       16.44       30.12      3.01 o 
   0  -8  12      596.96      657.79     15.99 o 
   1  -8  12      885.13      821.40     20.11 o 
   2  -8  12     3796.47     3620.17    246.54 o 
   3  -8  12      377.02      352.95     15.60 o 
   4  -8  12       24.89       38.07     12.98 o 
   5  -8  12      596.46      590.90     29.22 o 
   6  -8  12       35.32       39.52     15.60 o 
  -7  -7  12      417.78      313.47     25.60 o 
  -6  -7  12       43.34       74.20     17.48 o 
  -5  -7  12       81.68       81.08     68.86 o 
  -4  -7  12      130.66      155.88     17.58 o 
  -3  -7  12     1286.68     1396.54     94.28 o 
  -2  -7  12       65.75       81.21     23.21 o 
  -1  -7  12     2651.55     2739.34     60.10 o 
   0  -7  12      191.15      160.63      7.84 o 
   1  -7  12      110.93      103.46     10.30 o 
   2  -7  12     1244.32     1273.20     24.95 o 
   3  -7  12     4382.96     4430.54     97.30 o 
   4  -7  12      620.86      690.51     38.76 o 
   5  -7  12       78.92       26.73     18.00 o 
   6  -7  12      233.45      221.52     79.07 o 
  -8  -6  12      122.55      148.81     60.87 o 
  -7  -6  12      616.65      595.23     31.90 o 
  -6  -6  12     1472.58     1598.53     91.92 o 
  -5  -6  12       44.12       77.13     23.98 o 
  -4  -6  12       70.05       60.81     22.15 o 
  -3  -6  12      736.15      893.05     29.74 o 
  -2  -6  12     2452.86     2384.45     30.00 o 
  -1  -6  12      567.50      521.23     41.36 o 
   0  -6  12      338.35      318.61     43.87 o 
   1  -6  12      220.78      213.92      9.57 o 
   2  -6  12        7.92      -15.15     11.51 o 
   3  -6  12      433.94      396.09     13.88 o 
   4  -6  12      696.19      730.44     95.30 o 
   5  -6  12      555.95      512.75     42.86 o 
   6  -6  12        9.94       68.44     52.01 o 
  -8  -5  12       46.31      122.44     32.79 o 
  -7  -5  12      627.10      717.09     31.21 o 
  -6  -5  12      128.90      108.57     14.51 o 
  -5  -5  12     1536.23     1591.05    155.58 o 
  -4  -5  12       28.28       15.60     41.36 o 
  -3  -5  12       15.64       46.49     13.12 o 
  -2  -5  12      868.89      854.52     17.28 o 
  -1  -5  12     2309.24     2311.14     53.69 o 
   0  -5  12     1924.72     1754.61     83.98 o 
   1  -5  12        8.81       13.19      8.11 o 
   2  -5  12      979.89     1047.00     24.58 o 
   3  -5  12      269.88      225.59     34.38 o 
   4  -5  12     1242.37     1194.76     36.64 o 
   5  -5  12       24.02      149.22     35.68 o 
   6  -5  12       40.71       70.18     17.69 o 
  -8  -4  12      270.59      301.93     23.35 o 
  -7  -4  12       66.24       49.55     28.36 o 
  -6  -4  12      778.42      853.67     41.94 o 
  -5  -4  12     1039.46      979.66    102.57 o 
  -4  -4  12       24.60       32.17      3.05 o 
  -3  -4  12       36.44       30.92      9.73 o 
  -2  -4  12      166.07      145.44      7.85 o 
  -1  -4  12        8.73       25.27     32.84 o 
   0  -4  12      592.67      527.45     12.55 o 
   1  -4  12      670.46      636.54     13.31 o 
   2  -4  12      870.02      817.61     23.88 o 
   3  -4  12       56.33       51.40     11.76 o 
   4  -4  12      335.48      318.93     20.41 o 
   5  -4  12      118.77      201.50    108.34 o 
   6  -4  12        3.66       45.57     19.16 o 
  -8  -3  12        6.76       24.62     22.05 o 
  -7  -3  12      171.20      143.00     11.75 o 
  -6  -3  12      313.95      331.96     31.54 o 
  -5  -3  12       47.27       63.90     16.71 o 
  -4  -3  12     2170.12     2258.65     54.46 o 
  -3  -3  12       27.01       28.90      3.51 o 
  -2  -3  12       68.75       65.53      5.66 o 
  -1  -3  12      625.26      572.59     25.67 o 
   0  -3  12     2143.71     2144.31     34.48 o 
   1  -3  12      879.10      834.79     34.91 o 
   2  -3  12      180.05      172.48     10.05 o 
   3  -3  12     3879.09     3949.08     90.19 o 
   4  -3  12      129.28      151.38     31.88 o 
   5  -3  12      128.84      140.67     17.08 o 
   6  -3  12        2.77       17.09     24.56 o 
  -8  -2  12      126.74      100.25     12.27 o 
  -7  -2  12      305.58      235.85     21.08 o 
  -6  -2  12        2.76       -2.83      7.33 o 
  -5  -2  12      481.44      528.11     18.06 o 
  -4  -2  12        0.84       -1.00     16.32 o 
  -3  -2  12     2001.43     1991.30    105.36 o 
  -2  -2  12     1222.23     1209.31     44.45 o 
  -1  -2  12       17.75       29.85      8.86 o 
   0  -2  12      877.07      702.36     19.74 o 
   1  -2  12     2790.33     2951.58     56.01 o 
   2  -2  12       51.53       46.62     13.29 o 
   3  -2  12      417.41      447.17     40.26 o 
   4  -2  12     3004.29     3322.56    169.84 o 
   5  -2  12        6.57      -18.28     14.51 o 
   6  -2  12       13.01       29.59     23.68 o 
  -8  -1  12      545.67      643.79     29.98 o 
  -7  -1  12       68.75       41.10     23.11 o 
  -6  -1  12     1709.33     1658.19     55.62 o 
  -5  -1  12     3325.57     3187.91    135.89 o 
  -4  -1  12     3305.90     3471.86     89.66 o 
  -3  -1  12       32.71       20.06      6.68 o 
  -2  -1  12      260.47      319.77     31.54 o 
  -1  -1  12     4108.24     4215.68     68.49 o 
   0  -1  12      134.86      111.43      7.36 o 
   1  -1  12      853.81      760.30     21.76 o 
   2  -1  12       91.14      120.62     15.52 o 
   3  -1  12      234.73      257.21     73.96 o 
   4  -1  12      125.23      125.61     41.51 o 
   5  -1  12      657.07      747.18     92.41 o 
   6  -1  12       98.99       40.23     22.62 o 
  -8   0  12      197.96      187.37     54.85 o 
  -7   0  12      442.68      427.13     69.73 o 
  -6   0  12       94.69       81.61     55.86 o 
  -5   0  12        3.44       -6.69     11.90 o 
  -4   0  12      423.21      412.74     16.88 o 
  -3   0  12     1768.12     1729.44    110.27 o 
  -2   0  12       55.81       53.78     22.05 o 
  -1   0  12       44.90       63.58     21.14 o 
   0   0  12      269.31      278.59     12.81 o 
   1   0  12      159.89      154.27     29.33 o 
   2   0  12      420.38      437.95     21.81 o 
   3   0  12      165.77      166.71     20.80 o 
   4   0  12      334.42      342.26     26.76 o 
   5   0  12      584.15      636.30    103.48 o 
   6   0  12        6.44       70.21     86.77 o 
  -8   1  12      302.13      290.85     55.33 o 
  -7   1  12       18.61       42.93     25.14 o 
  -6   1  12      176.83      193.56     69.24 o 
  -5   1  12     1516.40     1485.68     36.34 o 
  -4   1  12       54.26       78.78      9.81 o 
  -3   1  12      274.95      188.99     18.68 o 
  -2   1  12       47.30       61.68      9.29 o 
  -1   1  12      713.29      764.53     21.83 o 
   0   1  12     2147.26     2265.39    149.56 o 
   1   1  12      369.79      366.13     20.27 o 
   2   1  12       44.87       26.96     30.43 o 
   3   1  12       70.33       96.29     20.29 o 
   4   1  12       64.21       16.07     15.14 o 
   5   1  12      174.03      186.08     26.05 o 
  -7   2  12       29.84        9.24     34.67 o 
  -6   2  12      387.73      418.84     31.16 o 
  -5   2  12        0.62       -0.14     20.65 o 
  -4   2  12     1014.11      980.19     25.98 o 
  -3   2  12      380.22      471.79     25.95 o 
  -2   2  12       70.32       65.12     27.45 o 
  -1   2  12      316.85      377.42     14.47 o 
   0   2  12      799.29      866.05     44.11 o 
   1   2  12     2911.08     2872.06    122.60 o 
   2   2  12      562.37      621.90     49.55 o 
   3   2  12      571.54      652.46     29.03 o 
   4   2  12      271.19      257.56     22.67 o 
   5   2  12      298.16      369.68     81.38 o 
  -7   3  12        7.31       34.77     16.47 o 
  -6   3  12      533.45      532.12     50.99 o 
  -5   3  12      646.10      681.58     69.44 o 
  -4   3  12      250.76      173.93     21.28 o 
  -3   3  12       64.51      108.02     16.71 o 
  -2   3  12     3005.36     3073.20    170.46 o 
  -1   3  12        9.94       23.53     10.79 o 
   0   3  12       12.65       12.41     18.68 o 
   1   3  12      397.83      414.72     22.91 o 
   2   3  12      756.39      667.32     25.99 o 
   3   3  12        2.42        4.29     39.44 o 
   4   3  12      735.94      707.64     45.46 o 
   5   3  12      335.74      298.43     51.86 o 
  -7   4  12      120.78       64.36     16.76 o 
  -6   4  12      448.99      625.61     35.73 o 
  -5   4  12      798.57      733.09     24.36 o 
  -4   4  12      418.79      439.81     40.30 o 
  -3   4  12      601.89      600.22     36.40 o 
  -2   4  12      654.94      601.06     51.81 o 
  -1   4  12     1253.38     1327.44     40.59 o 
   0   4  12       61.90       79.31     13.87 o 
   1   4  12      194.20      171.29     50.13 o 
   2   4  12       25.83       16.02     18.34 o 
   3   4  12      179.21      190.05     21.96 o 
   4   4  12      104.31      104.03     17.37 o 
  -6   5  12       49.70       35.35     17.47 o 
  -5   5  12        2.09       45.57     47.82 o 
  -4   5  12      169.41      188.79     15.54 o 
  -3   5  12      166.12       85.02     15.21 o 
  -2   5  12      451.24      451.78     43.24 o 
  -1   5  12        2.64      -14.32      9.54 o 
   0   5  12      952.16      859.40     24.06 o 
   1   5  12      409.87      406.27     18.56 o 
   2   5  12       25.85       53.16     14.39 o 
   3   5  12        1.92      -12.52     18.20 o 
   4   5  12      369.33      343.54     84.08 o 
  -6   6  12       98.86       71.87     39.92 o 
  -5   6  12      105.57      123.32     16.21 o 
  -4   6  12      310.96      310.16     31.44 o 
  -3   6  12      285.49      343.78     23.74 o 
  -2   6  12       11.49       10.49     49.98 o 
  -1   6  12        5.66       45.62     15.20 o 
   0   6  12      991.04     1002.48     29.83 o 
   1   6  12       82.32       72.66     15.88 o 
   2   6  12        3.75       20.21     54.46 o 
   3   6  12       53.23       60.09     22.54 o 
  -5   7  12       15.21       -7.63     18.78 o 
  -4   7  12      145.77      263.30     21.50 o 
  -3   7  12       46.03       63.28     19.56 o 
  -2   7  12       22.70        4.82     16.66 o 
  -1   7  12        0.83        5.69     13.93 o 
   0   7  12        6.01       86.49     17.77 o 
   1   7  12     1004.16     1158.47     43.72 o 
   2   7  12        1.44       30.19     30.00 o 
  -4   8  12      890.02      977.87     52.54 o 
  -3   8  12        0.39       11.76     20.11 o 
  -2   8  12       43.04       -4.67     50.03 o 
  -1   8  12        0.85      -23.46     15.64 o 
   0   8  12        3.29        5.35      8.28 o 
   1   8  12        1.76       31.09     17.60 o 
  -2   9  12       31.14       26.88     30.29 o 
  -1   9  12       10.65      -16.86     15.00 o 
  -2 -16  13        3.66      -13.57     27.40 o 
  -1 -16  13      159.65      185.05     68.43 o 
   0 -16  13       48.82       40.75     14.61 o 
   1 -16  13       72.14       27.83     13.39 o 
   2 -16  13       59.85       60.67     17.43 o 
  -3 -15  13      178.73      134.39     35.73 o 
  -2 -15  13      859.91      923.46    205.52 o 
  -1 -15  13      172.46      239.60     66.36 o 
   0 -15  13      113.18       54.41     18.35 o 
   1 -15  13      634.95      646.02     29.95 o 
   2 -15  13      682.83      639.67     31.40 o 
   3 -15  13       32.66       28.80     15.31 o 
  -4 -14  13       52.03        1.93     31.01 o 
  -3 -14  13      284.37      290.92     27.50 o 
  -2 -14  13       85.42        7.89     27.45 o 
  -1 -14  13      438.47      501.43     45.31 o 
   0 -14  13       81.46      140.42     35.20 o 
   1 -14  13      140.20       83.79     15.31 o 
   2 -14  13      350.86      351.33     22.15 o 
   3 -14  13      164.82      113.93     15.22 o 
   4 -14  13       14.28       31.88     17.53 o 
  -5 -13  13        6.40        4.82     18.30 o 
  -4 -13  13       41.68       76.08     28.12 o 
  -3 -13  13       93.09      167.04     19.67 o 
  -2 -13  13     1160.85     1149.98    177.93 o 
  -1 -13  13      606.54      612.33    116.48 o 
   0 -13  13       54.27       81.58     16.24 o 
   1 -13  13      109.76      131.17     15.60 o 
   2 -13  13       46.52       40.45     12.62 o 
   3 -13  13       93.97       94.38     15.70 o 
   4 -13  13        5.59       20.22     32.65 o 
  -5 -12  13      641.50      778.35     44.98 o 
  -4 -12  13       50.62      241.73     48.25 o 
  -3 -12  13        3.25        0.44     25.04 o 
  -2 -12  13       15.63       49.39     39.10 o 
  -1 -12  13        0.83       76.20     19.79 o 
   0 -12  13      603.00      593.44     24.17 o 
   1 -12  13        0.34      -12.52     20.22 o 
   2 -12  13      135.44      166.71     15.99 o 
   3 -12  13       70.60       19.16     15.51 o 
   4 -12  13      351.77      387.15     25.62 o 
   5 -12  13       53.72       38.52     18.11 o 
  -6 -11  13        2.25       22.25     20.22 o 
  -5 -11  13      413.32      353.64     32.65 o 
  -4 -11  13       64.95       70.21     13.48 o 
  -3 -11  13      124.27      178.94     17.43 o 
  -2 -11  13      186.96      213.19     28.31 o 
  -1 -11  13      642.34      599.10     26.29 o 
   0 -11  13       23.33       45.36     10.50 o 
   1 -11  13      299.42      287.09     18.97 o 
   2 -11  13      979.44      961.14     32.74 o 
   3 -11  13       35.95       97.49     19.50 o 
   4 -11  13      128.91      151.31     55.86 o 
   5 -11  13      521.27      485.66     25.02 o 
  -6 -10  13       13.02       36.60     22.15 o 
  -5 -10  13       33.52       98.04     14.16 o 
  -4 -10  13     2023.51     2132.32     54.41 o 
  -3 -10  13      328.96      502.05     33.42 o 
  -2 -10  13       83.68       99.83     14.63 o 
  -1 -10  13     4914.41     4910.37     79.38 o 
   0 -10  13      839.85      840.18     28.80 o 
   1 -10  13       57.40       11.65     13.58 o 
   2 -10  13      105.56      101.49     12.89 o 
   3 -10  13     2423.60     2483.94     65.01 o 
   4 -10  13        5.90        1.17     14.93 o 
   5 -10  13      859.23      809.84     37.08 o 
  -7  -9  13       49.18      -15.31     18.20 o 
  -6  -9  13      599.84      537.39     35.92 o 
  -5  -9  13      288.25      290.27     23.31 o 
  -4  -9  13        8.63       11.65     18.39 o 
  -3  -9  13       11.61       40.45     15.41 o 
  -2  -9  13       69.35       86.10     14.07 o 
  -1  -9  13        0.21       -3.21      3.01 o 
   0  -9  13     1709.07     1688.04    104.20 o 
   1  -9  13     1247.83     1260.67     32.02 o 
   2  -9  13      385.00      459.51     76.71 o 
   3  -9  13       67.70       52.03     23.45 o 
   4  -9  13      651.07      599.03    114.75 o 
   5  -9  13       60.33       36.88     27.98 o 
   6  -9  13       18.59       23.89     29.37 o 
  -7  -8  13       17.38       72.85     25.46 o 
  -6  -8  13      120.38      214.83     18.55 o 
  -5  -8  13      502.00      516.51     64.00 o 
  -4  -8  13     2223.76     2190.86    163.87 o 
  -3  -8  13      149.55      121.35     14.35 o 
  -2  -8  13       11.68       -1.04     48.15 o 
  -1  -8  13     2879.81     2869.39     69.82 o 
   0  -8  13       79.84      105.60     16.52 o 
   1  -8  13        7.33       35.07     27.93 o 
   2  -8  13       20.11       48.78     43.72 o 
   3  -8  13      111.11      170.78     17.91 o 
   4  -8  13      436.32      432.36     23.42 o 
   5  -8  13      911.98     1082.05    126.35 o 
   6  -8  13      108.47      102.03     20.18 o 
  -7  -7  13      455.36      458.27     73.63 o 
  -6  -7  13      438.05      327.56     24.29 o 
  -5  -7  13       44.13       91.64     42.76 o 
  -4  -7  13       62.78      149.19     18.15 o 
  -3  -7  13      736.12      748.90     70.35 o 
  -2  -7  13       16.83       33.50     14.89 o 
  -1  -7  13        1.49       11.98      4.13 o 
   0  -7  13     4389.55     4615.00    337.41 o 
   1  -7  13      596.77      599.20     21.96 o 
   2  -7  13       63.44       68.41     10.43 o 
   3  -7  13      531.64      569.82     81.76 o 
   4  -7  13       16.73       56.15     14.25 o 
   5  -7  13      694.65      628.21     37.66 o 
   6  -7  13       86.14       36.54     15.10 o 
  -7  -6  13        2.39      -18.02     55.23 o 
  -6  -6  13        0.56       36.52     29.37 o 
  -5  -6  13      543.20      573.45     52.10 o 
  -4  -6  13      262.37      230.93     22.56 o 
  -3  -6  13       90.83       78.08     16.69 o 
  -2  -6  13      171.76      145.77      6.74 o 
  -1  -6  13       27.76       52.34      5.45 o 
   0  -6  13     1425.83     1294.24     44.88 o 
   1  -6  13      119.35       98.48      7.79 o 
   2  -6  13     1086.48     1210.07     68.71 o 
   3  -6  13      233.07      159.47     17.24 o 
   4  -6  13       31.53       55.97     12.83 o 
   5  -6  13       43.55       77.14     20.13 o 
   6  -6  13      355.09      393.48     59.90 o 
  -7  -5  13        9.95        0.92     48.01 o 
  -6  -5  13      157.02      150.11     56.24 o 
  -5  -5  13       13.90       31.68     31.30 o 
  -4  -5  13     1437.74     1394.21     38.93 o 
  -3  -5  13     1031.68     1001.50     44.40 o 
  -2  -5  13      573.52      537.20     35.15 o 
  -1  -5  13      181.76      128.68     13.43 o 
   0  -5  13        4.00       12.99     13.43 o 
   1  -5  13     4125.71     4067.72     62.23 o 
   2  -5  13      598.31      485.89     32.55 o 
   3  -5  13     1106.56     1016.81     28.75 o 
   4  -5  13      241.22      228.04     16.69 o 
   5  -5  13      365.90      345.52     22.33 o 
   6  -5  13       40.65       60.51     15.16 o 
  -7  -4  13      115.85      162.14     21.65 o 
  -6  -4  13      398.19      366.97     41.32 o 
  -5  -4  13      251.06      230.15     22.10 o 
  -4  -4  13      517.98      490.35     13.12 o 
  -3  -4  13      517.21      456.65     30.58 o 
  -2  -4  13     6299.90     6207.10     87.72 o 
  -1  -4  13       71.88       80.65     19.16 o 
   0  -4  13       80.10       81.54     22.78 o 
   1  -4  13       32.27       30.49      8.72 o 
   2  -4  13     1454.57     1453.66    132.33 o 
   3  -4  13       21.24       43.58     13.01 o 
   4  -4  13     1445.69     1495.06     46.42 o 
   5  -4  13      658.97      629.42     39.15 o 
   6  -4  13      180.57      140.51     25.19 o 
  -7  -3  13      871.16      860.53     39.97 o 
  -6  -3  13     1129.34     1161.41     84.27 o 
  -5  -3  13      787.10      825.42     39.05 o 
  -4  -3  13       19.02       19.99     22.10 o 
  -3  -3  13     1743.63     1645.07     54.32 o 
  -2  -3  13      630.26      576.87     24.17 o 
  -1  -3  13     2162.34     2278.03     43.45 o 
   0  -3  13      132.94      129.35      8.91 o 
   1  -3  13      170.26      154.09      9.26 o 
   2  -3  13      105.40      142.97     14.12 o 
   3  -3  13      246.51      188.18     19.55 o 
   4  -3  13      228.33      256.28     16.08 o 
   6  -3  13       38.94        7.06     21.48 o 
  -7  -2  13        1.10       29.18     11.58 o 
  -6  -2  13       54.13       36.75     17.00 o 
  -5  -2  13       15.70        1.73     56.34 o 
  -4  -2  13      354.25      303.45     25.76 o 
  -3  -2  13        8.90        8.95      6.64 o 
  -2  -2  13     2133.88     2077.71     34.51 o 
  -1  -2  13       17.52       21.92     15.79 o 
   0  -2  13      832.59      853.37     17.80 o 
   1  -2  13      542.11      543.16     27.50 o 
   2  -2  13      122.04      224.78     42.13 o 
   3  -2  13      305.80      369.27    112.82 o 
   4  -2  13      201.40      244.32     71.46 o 
   5  -2  13      476.67      502.73     36.81 o 
   6  -2  13      157.08      149.78     27.32 o 
  -7  -1  13      862.17      775.09     99.77 o 
  -6  -1  13       53.94       74.25     54.36 o 
  -5  -1  13       75.63      124.35     42.57 o 
  -4  -1  13     2353.53     2421.23     65.58 o 
  -3  -1  13       91.29       91.44      9.70 o 
  -2  -1  13      236.51      239.29     31.25 o 
  -1  -1  13      352.62      251.46     13.77 o 
   0  -1  13      680.74      751.65     28.41 o 
   1  -1  13      948.45      904.12     23.64 o 
   2  -1  13      523.12      475.20     88.99 o 
   3  -1  13       58.12       54.24     15.93 o 
   4  -1  13      258.16      221.94     21.77 o 
   5  -1  13       10.80       83.88     60.67 o 
  -7   0  13      127.38       91.58     14.50 o 
  -6   0  13       24.97       60.67     17.43 o 
  -5   0  13      496.71      551.28     50.56 o 
  -4   0  13      512.03      507.17     18.24 o 
  -3   0  13     1969.10     2149.72     62.03 o 
  -2   0  13      567.74      535.74     61.06 o 
  -1   0  13     1120.07     1051.66     83.79 o 
   0   0  13     1340.24     1462.73     94.43 o 
   1   0  13     5177.59     5195.42     94.75 o 
   2   0  13      835.15      815.99     40.16 o 
   3   0  13        7.92      -15.60     19.74 o 
   4   0  13      292.46      424.27     28.79 o 
   5   0  13      210.37      295.56     48.06 o 
  -7   1  13      307.34      332.35     33.23 o 
  -6   1  13       17.08      -30.55     20.37 o 
  -5   1  13      247.38      215.83     16.72 o 
  -4   1  13     1800.92     1921.44     42.21 o 
  -3   1  13      123.23      131.68     11.82 o 
  -2   1  13       35.11       65.71     16.71 o 
  -1   1  13      343.45      301.67     63.08 o 
   0   1  13        7.89       59.90      9.54 o 
   1   1  13      296.35      234.02     21.86 o 
   2   1  13     1095.92     1168.39     81.72 o 
   3   1  13      517.09      543.92     60.82 o 
   4   1  13        0.17      -21.90     14.60 o 
   5   1  13      645.50      689.44    115.76 o 
  -7   2  13      813.97      703.88    145.76 o 
  -6   2  13      519.99      484.68     31.88 o 
  -5   2  13       57.04       18.12     12.23 o 
  -4   2  13      311.12      273.06     17.21 o 
  -3   2  13     2215.37     2115.76     71.36 o 
  -2   2  13        7.11        6.64     34.57 o 
  -1   2  13       66.31       39.93     19.21 o 
   0   2  13     1555.83     1581.59     61.11 o 
   1   2  13       30.66       24.82     13.12 o 
   2   2  13      301.19      353.75     71.27 o 
   3   2  13       89.34      111.00     22.97 o 
   4   2  13       61.02       92.29     18.41 o 
  -7   3  13       71.79       59.26     46.42 o 
  -6   3  13       15.44       -5.32     29.33 o 
  -5   3  13        7.97       27.63     15.99 o 
  -4   3  13       74.90       81.52     12.76 o 
  -3   3  13      141.54      130.11     18.49 o 
  -2   3  13     1033.13     1137.33     38.72 o 
  -1   3  13      556.65      509.99     23.69 o 
   0   3  13       18.57       66.86     41.56 o 
   1   3  13      238.74      388.88     25.38 o 
   2   3  13      177.45      221.93     68.91 o 
   3   3  13      315.89      228.09     30.53 o 
   4   3  13       56.40       99.42     29.13 o 
  -6   4  13      358.94      381.28     68.76 o 
  -5   4  13      115.10      137.72     72.62 o 
  -4   4  13     1036.77     1093.77     42.09 o 
  -3   4  13        3.29       46.88     19.65 o 
  -2   4  13      546.75      537.58     21.57 o 
  -1   4  13       36.05       31.84     16.47 o 
   0   4  13      221.45      141.82     22.05 o 
   1   4  13      499.37      455.96     34.57 o 
   2   4  13       50.33       89.61     61.97 o 
   3   4  13        8.89       86.84     24.14 o 
  -6   5  13      200.53      220.11     30.43 o 
  -5   5  13      640.55      623.65     61.97 o 
  -4   5  13        2.33      -23.49     15.66 o 
  -3   5  13      106.66       79.79     13.70 o 
  -2   5  13      117.66      168.30     14.78 o 
  -1   5  13      410.75      432.62     22.73 o 
   0   5  13        5.83      -17.91     11.94 o 
   1   5  13      382.57      326.47     63.90 o 
   2   5  13      337.64      385.01    107.77 o 
   3   5  13       83.54       47.76     56.44 o 
  -5   6  13       74.22       99.21     69.49 o 
  -4   6  13      141.90      198.07     17.60 o 
  -3   6  13      192.21      181.99     14.47 o 
  -2   6  13       23.17        5.53     16.37 o 
  -1   6  13      165.68      162.76     20.99 o 
   0   6  13       11.38      -10.69     14.42 o 
   1   6  13      141.42      122.50     23.45 o 
   2   6  13      243.82      225.77     39.82 o 
  -4   7  13      342.88      416.64     23.73 o 
  -3   7  13      260.71      210.42     58.84 o 
  -2   7  13     1504.94     1597.61     68.96 o 
  -1   7  13      315.06      292.03    103.24 o 
   0   7  13       13.50        9.02     20.61 o 
   1   7  13       29.16      -34.10     22.74 o 
  -2   8  13      145.70      180.49     32.79 o 
  -1   8  13      413.79      316.17     29.76 o 
  -1 -16  14        9.12      -40.65     43.87 o 
   0 -16  14      124.26      132.52     36.40 o 
   1 -16  14       57.59       29.85     13.58 o 
  -3 -15  14        2.56       15.92     30.34 o 
  -2 -15  14       26.34       61.45     41.41 o 
  -1 -15  14      257.97      189.82     23.98 o 
   0 -15  14        8.66       59.71     26.87 o 
   1 -15  14       86.65       82.63     13.58 o 
   2 -15  14      128.59      178.07     19.84 o 
  -4 -14  14      112.62      138.30     24.85 o 
  -3 -14  14        1.45        1.39     38.09 o 
  -2 -14  14       25.21       35.91     52.05 o 
  -1 -14  14      107.30      132.89     17.68 o 
   0 -14  14      274.53      185.58     25.33 o 
   1 -14  14       63.29      123.46     14.45 o 
   2 -14  14        0.80      -35.97     23.98 o 
   3 -14  14      311.17      262.44     23.11 o 
  -4 -13  14      200.65      217.27     26.48 o 
  -3 -13  14       26.16       55.91     23.16 o 
  -2 -13  14      162.77       91.98     17.19 o 
  -1 -13  14      104.66      133.87     76.13 o 
   0 -13  14      842.08      928.68     28.41 o 
   1 -13  14      129.20      157.94     24.94 o 
   2 -13  14      621.46      671.45     30.53 o 
   3 -13  14      606.37      521.69     28.31 o 
   4 -13  14        0.12      -24.27     16.18 o 
  -5 -12  14      147.61      153.32     23.79 o 
  -4 -12  14        1.97        7.61     20.03 o 
  -3 -12  14      830.41      783.55     41.70 o 
  -2 -12  14       18.55       49.61     17.91 o 
  -1 -12  14      397.19      398.98     62.79 o 
   0 -12  14        5.56        9.63      9.63 o 
   1 -12  14     1692.83     1678.04     48.35 o 
   2 -12  14      467.33      437.52     22.05 o 
   3 -12  14      630.73      665.09     30.43 o 
   4 -12  14      328.83      371.36     25.14 o 
  -5 -11  14       45.01      113.93     35.83 o 
  -4 -11  14      478.48      492.32     30.34 o 
  -3 -11  14      121.96      143.50     15.60 o 
  -2 -11  14       61.67       93.86     55.09 o 
  -1 -11  14       14.81       -4.81     16.42 o 
   0 -11  14       97.39       30.82     25.14 o 
   1 -11  14       24.60        7.61     10.50 o 
   2 -11  14     1163.01     1131.70     37.56 o 
   3 -11  14        6.51      -13.39     16.37 o 
   4 -11  14       11.44       12.52     20.22 o 
   5 -11  14       94.97       77.14     21.28 o 
  -6 -10  14      397.76      516.01     33.80 o 
  -5 -10  14      435.92      500.60     27.74 o 
  -4 -10  14      101.70       62.60     15.22 o 
  -3 -10  14      983.83     1180.14     36.21 o 
  -2 -10  14      255.98      317.83     41.56 o 
  -1 -10  14     1513.79     1640.80    158.57 o 
   0 -10  14      552.70      568.02     23.69 o 
   1 -10  14       36.39        6.84     10.69 o 
   2 -10  14       14.61       23.11     18.20 o 
   3 -10  14      390.36      364.23     28.41 o 
   4 -10  14     1743.57     1485.62     57.40 o 
   5 -10  14      219.01      207.35     20.51 o 
  -6  -9  14      499.04      647.56     41.03 o 
  -5  -9  14      183.33      177.20     18.20 o 
  -4  -9  14       10.78      -14.35     18.30 o 
  -3  -9  14      325.60      366.64     20.22 o 
  -2  -9  14       35.43       32.34     15.35 o 
  -1  -9  14       17.05       18.90     12.95 o 
   0  -9  14      674.80      761.11     25.71 o 
   1  -9  14      459.34      547.50     21.77 o 
   2  -9  14       84.11       90.28     16.61 o 
   3  -9  14       14.35       18.89     26.48 o 
   4  -9  14       30.33       27.37     13.10 o 
   5  -9  14      657.96      602.56     98.04 o 
  -6  -8  14      291.69      220.93     24.94 o 
  -5  -8  14        8.00       24.94     17.34 o 
  -4  -8  14      674.29      766.31     29.18 o 
  -3  -8  14       29.81      -11.65     12.52 o 
  -2  -8  14       82.98       99.62     15.73 o 
  -1  -8  14       79.72       65.22     32.70 o 
   0  -8  14      842.79      850.83     20.36 o 
   1  -8  14      640.25      622.93     22.63 o 
   2  -8  14        7.55       34.74     12.04 o 
   3  -8  14     1167.81     1245.05     48.15 o 
   4  -8  14      457.34      445.77     25.14 o 
   5  -8  14       35.57       84.49     39.92 o 
  -7  -7  14       87.81      118.82     34.86 o 
  -6  -7  14      327.85      307.61     30.43 o 
  -5  -7  14      410.50      449.12     63.18 o 
  -4  -7  14       37.20       53.45     38.43 o 
  -3  -7  14      598.29      849.13     34.38 o 
  -2  -7  14       64.44      107.37     29.90 o 
  -1  -7  14     1294.26     1435.74     56.19 o 
   0  -7  14      604.30      611.65     39.15 o 
   1  -7  14     1154.27     1215.45     33.76 o 
   2  -7  14      173.80      201.96     24.75 o 
   3  -7  14       69.16       -8.00     19.69 o 
   4  -7  14     1223.94     1383.94    164.73 o 
   5  -7  14      127.42      112.65     14.91 o 
  -7  -6  14       10.52       31.50     51.52 o 
  -6  -6  14        1.94      143.69     40.40 o 
  -5  -6  14        2.75      118.35     35.73 o 
  -4  -6  14     2477.23     2616.36    176.67 o 
  -3  -6  14        6.45      -11.88     14.78 o 
  -2  -6  14      221.46      229.84      8.60 o 
  -1  -6  14      756.54      708.33     44.45 o 
   0  -6  14     1165.45     1253.34     26.34 o 
   1  -6  14        1.51       -9.59      6.39 o 
   2  -6  14     1388.13     1487.68     35.45 o 
   3  -6  14      826.53      944.20    112.97 o 
   4  -6  14       20.28       40.02     40.50 o 
   5  -6  14      600.51      620.55     44.73 o 
  -7  -5  14      957.27     1012.66     84.46 o 
  -6  -5  14       11.06       -3.68     14.56 o 
  -5  -5  14      132.34      170.05     19.01 o 
  -4  -5  14      311.34      393.17     69.49 o 
  -3  -5  14      763.90      733.11     22.36 o 
  -2  -5  14      568.08      562.14     15.06 o 
  -1  -5  14      134.05      157.55     14.01 o 
   0  -5  14     1092.18     1101.61     27.68 o 
   1  -5  14       96.59      104.59     11.12 o 
   2  -5  14      180.60      126.59     13.23 o 
   3  -5  14       68.13       54.11     11.77 o 
   4  -5  14      261.07      287.28     63.56 o 
   5  -5  14      211.42      223.08     43.24 o 
  -7  -4  14        0.53       -9.96     15.23 o 
  -6  -4  14      182.19      131.35     19.70 o 
  -5  -4  14      211.06      181.15     22.05 o 
  -4  -4  14       14.90        5.52      7.32 o 
  -3  -4  14       75.63      119.77     11.16 o 
  -2  -4  14      502.71      530.38     14.41 o 
  -1  -4  14     2306.95     2347.57     47.79 o 
   0  -4  14      609.49      649.06     19.55 o 
   1  -4  14       80.95       77.14     11.89 o 
   2  -4  14       17.57       23.60     12.55 o 
   3  -4  14      259.87      197.14     19.07 o 
   4  -4  14       10.28       17.00     16.98 o 
   5  -4  14       95.09       -2.89     17.34 o 
  -7  -3  14       27.33       22.57     24.82 o 
  -6  -3  14      335.23      340.18     16.50 o 
  -5  -3  14       22.60       42.63     24.94 o 
  -4  -3  14      674.45      733.29     28.89 o 
  -3  -3  14      127.02       55.95     10.69 o 
  -2  -3  14      500.60      505.58     14.71 o 
  -1  -3  14      629.72      600.12     18.88 o 
   0  -3  14      573.85      567.73     24.94 o 
   1  -3  14     1261.47     1462.03     31.74 o 
   2  -3  14      335.35      401.18     31.83 o 
   3  -3  14      269.88      351.76    110.08 o 
   4  -3  14       16.26      100.43     56.68 o 
   5  -3  14      288.91      274.00     47.48 o 
  -7  -2  14      197.46      269.59     49.79 o 
  -6  -2  14       20.89        8.38     41.46 o 
  -5  -2  14      798.30      832.31     32.50 o 
  -4  -2  14      180.53      139.81     14.46 o 
  -3  -2  14      153.78      183.99     30.63 o 
  -2  -2  14     1056.70     1010.37     32.46 o 
  -1  -2  14     1487.74     1550.67     39.78 o 
   0  -2  14       23.78        8.34     14.93 o 
   1  -2  14       50.49       31.30      8.97 o 
   2  -2  14     2626.92     2506.84    198.44 o 
   3  -2  14        0.92       16.39     15.42 o 
   4  -2  14       16.74       53.16     18.59 o 
   5  -2  14       11.44       75.47     18.40 o 
  -7  -1  14       50.30       26.90     12.06 o 
  -6  -1  14      553.99      539.89     25.32 o 
  -5  -1  14       35.59        5.68     11.12 o 
  -4  -1  14      119.79      151.32     14.88 o 
  -3  -1  14     1198.24     1200.28     49.36 o 
  -2  -1  14       18.64       34.17      7.98 o 
  -1  -1  14      908.91      952.39     69.29 o 
   0  -1  14        1.63      -15.69     29.42 o 
   1  -1  14      896.80      982.42     38.91 o 
   2  -1  14        2.26      -20.87     13.92 o 
   3  -1  14      862.75      863.84     31.95 o 
   4  -1  14      151.55      169.56     25.22 o 
   5  -1  14       46.44      123.76     33.07 o 
  -7   0  14       80.02       93.88     35.49 o 
  -6   0  14       90.01       93.15     16.90 o 
  -5   0  14      801.18      758.08     76.13 o 
  -4   0  14      105.06      118.91     44.35 o 
  -3   0  14      101.05      115.81     11.55 o 
  -2   0  14      312.08      294.86     15.60 o 
  -1   0  14        4.41       42.39      9.32 o 
   0   0  14      378.83      384.99     15.98 o 
   1   0  14        0.98       33.03     20.61 o 
   2   0  14     2395.19     2252.43    129.39 o 
   3   0  14      285.33      421.52     29.71 o 
   4   0  14      182.76      178.07     39.15 o 
  -7   1  14      343.71      360.67     22.68 o 
  -6   1  14      155.70      151.55     16.23 o 
  -4   1  14       27.19       21.23     29.33 o 
  -3   1  14     1497.83     1191.14     36.40 o 
  -2   1  14       10.89       -7.61      8.26 o 
  -1   1  14      276.12      298.59     28.55 o 
   0   1  14      493.79      524.81     17.55 o 
   1   1  14      189.93      227.77     78.20 o 
   2   1  14       17.57       72.17     17.19 o 
   3   1  14      443.89      439.24     24.87 o 
   4   1  14      374.50      360.52     37.61 o 
  -6   2  14      676.67      659.69     58.70 o 
  -5   2  14       46.43       47.45     15.33 o 
  -4   2  14        2.32      -43.90     42.33 o 
  -3   2  14       50.79       24.63     20.18 o 
  -2   2  14      153.76      185.96     13.45 o 
  -1   2  14      434.61      454.01     17.05 o 
   0   2  14        3.13       -1.19     49.21 o 
   1   2  14      989.11     1031.17     34.63 o 
   2   2  14       18.87       -8.94     16.27 o 
   3   2  14       20.54       -6.90     17.52 o 
   4   2  14       55.30      154.53     76.52 o 
  -6   3  14        9.16        9.16     18.87 o 
  -5   3  14       39.65       80.86     41.94 o 
  -4   3  14      320.75      387.87     22.36 o 
  -3   3  14       43.61       41.90     22.20 o 
  -2   3  14       23.36      -11.70     22.10 o 
  -1   3  14       77.92       99.65     17.86 o 
   0   3  14      370.21      291.92     50.32 o 
   1   3  14       52.57       70.72     18.78 o 
   2   3  14      413.41      429.61     24.13 o 
   3   3  14       62.18       29.54     16.76 o 
  -5   4  14      326.61      252.28     22.59 o 
  -4   4  14        7.60       18.78     28.75 o 
  -3   4  14     1444.30     1649.27     48.02 o 
  -2   4  14        8.58       -4.78     36.60 o 
  -1   4  14      178.04      126.91     13.58 o 
   0   4  14        6.37       37.80     14.78 o 
   1   4  14      346.53      363.56     28.31 o 
   2   4  14       59.70       36.98     36.69 o 
   3   4  14        1.15       -0.96     43.92 o 
  -5   5  14       31.63       20.85     22.73 o 
  -4   5  14      567.60      470.66     32.70 o 
  -3   5  14        0.04       -5.98     31.73 o 
  -2   5  14      712.88      631.45     30.38 o 
  -1   5  14        3.03      -22.10     18.66 o 
   0   5  14      306.40      334.22     56.58 o 
   1   5  14      278.13      220.65     22.13 o 
   2   5  14      218.22      323.85     24.75 o 
  -4   6  14       12.42       -6.06     22.68 o 
  -3   6  14      127.34      116.89     14.67 o 
  -2   6  14      232.26      198.17     45.36 o 
  -1   6  14      237.98      308.53     91.73 o 
   0   6  14        4.20       -9.17     20.22 o 
   1   6  14       72.45       35.76     55.81 o 
  -2 -15  15        0.44      -44.78     29.85 o 
  -1 -15  15      405.38      448.21     28.39 o 
   0 -15  15      728.69      762.84     47.96 o 
   1 -15  15      274.28      246.54     29.28 o 
  -3 -14  15      144.72      157.94     36.69 o 
  -2 -14  15       99.88      209.80     26.74 o 
  -1 -14  15      101.63      -27.45     18.30 o 
   0 -14  15      145.42      172.29     24.46 o 
   1 -14  15      335.20      469.21     25.52 o 
   2 -14  15       33.80      -22.82     15.22 o 
  -4 -13  15     1203.62     1150.48     56.82 o 
  -3 -13  15        1.76        9.63     22.15 o 
  -2 -13  15       32.03       48.15     14.94 o 
  -1 -13  15      320.80      373.25     23.91 o 
   0 -13  15      291.58      315.11     31.97 o 
   1 -13  15        0.21       15.31      9.73 o 
   2 -13  15      313.79      363.08     23.69 o 
   3 -13  15      258.74      268.50     23.40 o 
  -4 -12  15      191.81      260.41     31.01 o 
  -3 -12  15      885.54      911.73     35.63 o 
  -2 -12  15       18.78       67.65     11.43 o 
  -1 -12  15        5.04       71.27     24.08 o 
   0 -12  15      425.31      431.07     19.36 o 
   1 -12  15       30.66       19.16     11.36 o 
   2 -12  15        4.65       -2.89     13.58 o 
   3 -12  15       41.90       13.39     15.41 o 
   4 -12  15      498.27      628.78     57.59 o 
  -5 -11  15      123.42       59.71     44.11 o 
  -4 -11  15        2.38       33.71     15.51 o 
  -3 -11  15       27.70       50.95     13.29 o 
  -2 -11  15        2.53        3.30     15.45 o 
  -1 -11  15      229.91      284.97     30.43 o 
   0 -11  15      535.79      544.61     21.77 o 
   1 -11  15       66.09       91.39     15.41 o 
   2 -11  15       27.79       31.88     16.47 o 
   3 -11  15       32.23       41.22     25.14 o 
   4 -11  15      265.79      277.75     22.73 o 
  -5 -10  15        9.84      -12.52     13.39 o 
  -4 -10  15        6.07       13.39     16.37 o 
  -3 -10  15        2.89        3.85     14.45 o 
  -2 -10  15      364.32      342.73     24.64 o 
  -1 -10  15      138.16      227.77     31.59 o 
   0 -10  15      132.18      136.85     11.65 o 
   1 -10  15     2802.53     2796.35     68.96 o 
   2 -10  15      309.77      289.21     18.97 o 
   3 -10  15      161.20      145.71     19.45 o 
   4 -10  15       52.35       74.93     17.24 o 
  -6  -9  15       18.04        7.61     18.20 o 
  -5  -9  15      152.34      122.02     18.49 o 
  -4  -9  15       59.49       41.22     14.35 o 
  -3  -9  15        2.45       34.77     14.64 o 
  -2  -9  15      414.45      494.26    108.63 o 
  -1  -9  15      616.19      630.38     18.60 o 
   0  -9  15      155.22      161.89     14.25 o 
   1  -9  15      261.65      248.57     18.59 o 
   2  -9  15     1147.35     1275.87     37.66 o 
   3  -9  15      157.64      110.66     18.30 o 
   4  -9  15       40.39      -28.89     19.26 o 
  -6  -8  15     1348.07     1049.76     52.60 o 
  -5  -8  15      594.99      690.30     59.04 o 
  -4  -8  15      323.06      335.24     26.10 o 
  -3  -8  15     2352.79     2480.85     64.91 o 
  -2  -8  15       39.44      119.68     23.04 o 
  -1  -8  15      785.74      861.05    160.21 o 
   0  -8  15       95.40      161.12     30.72 o 
   1  -8  15      408.07      449.27     21.09 o 
   2  -8  15      243.32      213.61     17.24 o 
   3  -8  15      662.69      687.63     30.91 o 
   4  -8  15      190.10      200.22     19.36 o 
   5  -8  15       80.29      146.48     23.31 o 
  -6  -7  15      103.96       67.26     65.92 o 
  -5  -7  15       31.16       -6.06     24.56 o 
  -4  -7  15       48.88       28.26     16.23 o 
  -3  -7  15      384.02      353.66     41.65 o 
  -2  -7  15     2488.57     2454.93    232.19 o 
  -1  -7  15        3.78       29.91     34.29 o 
   0  -7  15      176.03      170.48     18.59 o 
   1  -7  15      297.42      262.44     19.07 o 
   2  -7  15      205.36      238.76     17.95 o 
   3  -7  15      151.76      258.39     20.99 o 
   4  -7  15      286.80      295.21     61.11 o 
   5  -7  15      657.05      641.63     91.97 o 
  -6  -6  15       60.25      124.49     56.92 o 
  -5  -6  15       19.10        8.49     16.64 o 
  -4  -6  15      422.90      421.48     22.60 o 
  -3  -6  15      656.61      623.42    121.11 o 
  -2  -6  15      472.54      515.74     27.98 o 
  -1  -6  15      103.14      137.42     12.34 o 
   0  -6  15       59.62      113.71     61.64 o 
   1  -6  15       69.48       91.24     39.15 o 
   2  -6  15       27.21       60.42     41.94 o 
   3  -6  15       20.93       28.11     11.20 o 
   4  -6  15      416.67      375.02     25.23 o 
   5  -6  15      225.99      256.35     21.92 o 
  -6  -5  15      572.53      606.33     33.90 o 
  -5  -5  15       22.53       -5.52     18.25 o 
  -4  -5  15       15.14       -3.99     16.64 o 
  -3  -5  15      179.69      217.29     66.98 o 
  -2  -5  15      333.73      406.16     39.10 o 
  -1  -5  15      404.63      375.85     63.66 o 
   0  -5  15       23.86      -28.01     29.37 o 
   1  -5  15     2121.52     2153.97     54.94 o 
   2  -5  15       47.65       40.28     13.48 o 
   3  -5  15      266.04      259.21     66.84 o 
   4  -5  15      200.62      225.25     75.99 o 
   5  -5  15      348.02      334.09     29.33 o 
  -7  -4  15      689.49      563.37     57.49 o 
  -6  -4  15       75.94      109.34     65.25 o 
  -5  -4  15      123.52      166.22     25.83 o 
  -4  -4  15     1020.83     1055.05     30.55 o 
  -3  -4  15        0.45       12.88     33.32 o 
  -2  -4  15       62.42       59.19     17.00 o 
  -1  -4  15        6.80       14.40     25.95 o 
   0  -4  15     1178.70     1245.47     50.37 o 
   1  -4  15      430.70      461.74     26.24 o 
   2  -4  15      836.23      953.85    115.90 o 
   3  -4  15       64.30       85.55     20.08 o 
   4  -4  15      237.33      195.94     52.15 o 
   5  -4  15       79.03      137.17     24.43 o 
  -7  -3  15      523.91      489.62     63.18 o 
  -6  -3  15      274.01      313.30     49.79 o 
  -5  -3  15       24.28       13.23     22.58 o 
  -4  -3  15      283.10      270.75     18.15 o 
  -3  -3  15     2008.64     2242.50     52.51 o 
  -2  -3  15      181.87      174.71     30.72 o 
  -1  -3  15      259.93      267.17     21.48 o 
   0  -3  15      172.12      175.36     34.29 o 
   1  -3  15      859.46      903.71    104.06 o 
   2  -3  15     1194.32     1276.72     54.03 o 
   3  -3  15        9.83       -2.28     24.94 o 
   4  -3  15      545.66      495.02     28.52 o 
  -6  -2  15      170.51      184.85     43.82 o 
  -5  -2  15      505.37      404.47     32.95 o 
  -4  -2  15      583.64      599.96     54.37 o 
  -3  -2  15       34.36      -56.09     53.55 o 
  -2  -2  15      996.25      926.97    147.59 o 
  -1  -2  15      244.49      250.08     13.22 o 
   0  -2  15       17.26       12.97     10.50 o 
   1  -2  15       56.33       24.81     18.33 o 
   2  -2  15     1028.00     1013.09     41.75 o 
   3  -2  15      248.75      297.51     22.31 o 
   4  -2  15        1.58       20.17     55.38 o 
  -6  -1  15      231.23      150.97     16.92 o 
  -5  -1  15        4.31       20.17     67.56 o 
  -4  -1  15      346.27      337.53     37.08 o 
  -3  -1  15      728.23      746.59     46.61 o 
  -2  -1  15      420.42      481.25     37.70 o 
  -1  -1  15      152.77      175.73     12.95 o 
   0  -1  15      348.07      357.80     13.28 o 
   1  -1  15     1248.99     1168.34    117.06 o 
   2  -1  15       10.39       41.03     19.31 o 
   3  -1  15      340.20      373.51     60.62 o 
   4  -1  15       48.21       46.75     16.96 o 
  -6   0  15       88.12       29.35     31.11 o 
  -5   0  15       40.68       67.37     37.94 o 
  -4   0  15      470.83      424.29     22.07 o 
  -3   0  15        0.29       32.03     12.01 o 
  -2   0  15        8.66       27.38     11.51 o 
  -1   0  15     1603.38     1583.33     34.42 o 
   0   0  15        2.05       45.55     14.52 o 
   1   0  15      117.86       94.67     15.89 o 
   2   0  15      219.86      293.93     45.07 o 
   3   0  15      299.83      209.10     20.10 o 
   4   0  15      255.03      144.89     23.60 o 
  -6   1  15     1305.02     1371.41     50.57 o 
  -5   1  15      193.74      163.99     17.44 o 
  -4   1  15       12.06       34.20     17.86 o 
  -3   1  15       65.08      124.90     36.36 o 
  -2   1  15        5.13       25.46     12.95 o 
  -1   1  15        3.46       -9.95     19.69 o 
   0   1  15      912.57      958.60    111.43 o 
   1   1  15      675.39      667.29     30.05 o 
   2   1  15      175.91      143.59     19.74 o 
   3   1  15       89.91      122.22     57.16 o 
  -5   2  15     2929.07     2913.63    291.57 o 
  -4   2  15       77.44       74.04     47.14 o 
  -3   2  15       11.61        3.85     16.28 o 
  -2   2  15      758.42      826.64     33.95 o 
  -1   2  15      513.91      418.97     32.36 o 
   0   2  15        2.61       26.06     12.87 o 
   1   2  15        2.44      -14.54     31.30 o 
   2   2  15      902.12     1054.83     51.86 o 
   3   2  15        2.13       -9.92     18.30 o 
  -5   3  15       10.78      -23.51     15.67 o 
  -4   3  15      518.60      569.10     32.98 o 
  -3   3  15       13.16       25.00     17.00 o 
  -2   3  15      127.50      168.44     17.02 o 
  -1   3  15      584.08      715.84     30.69 o 
   0   3  15      415.64      324.75     19.25 o 
   1   3  15       95.51      128.31     52.01 o 
   2   3  15       31.76      -12.96     24.56 o 
  -4   4  15       27.58       30.58     28.46 o 
  -3   4  15       26.85      -36.33     41.85 o 
  -2   4  15      250.75      269.47     16.51 o 
  -1   4  15      453.50      430.66     24.53 o 
   0   4  15      131.55       82.33     13.27 o 
   1   4  15        2.95       33.16     44.69 o 
  -3   5  15       95.47       89.32     68.47 o 
  -2   5  15       25.46       25.10     19.47 o 
  -1   5  15      655.86      671.57     66.16 o 
   0   5  15      420.91      419.88     34.00 o 
  -2 -14  16      281.34      230.51     23.23 o 
  -1 -14  16       31.44       60.67     24.17 o 
   0 -14  16      162.80      265.42     34.38 o 
   1 -14  16      515.90      514.66     39.39 o 
  -3 -13  16      108.24      154.09     30.82 o 
  -2 -13  16      371.10      387.77     28.84 o 
  -1 -13  16        5.46       -2.89     21.28 o 
   0 -13  16       66.56       36.60     25.14 o 
   1 -13  16      358.83      441.37     24.75 o 
   2 -13  16        7.56       11.65     11.65 o 
  -4 -12  16       20.15        8.67     19.16 o 
  -3 -12  16      376.13      331.87     22.63 o 
  -2 -12  16      214.50      186.17     17.48 o 
  -1 -12  16      769.04      695.81     39.29 o 
   0 -12  16      748.62      829.39     46.52 o 
   1 -12  16      910.22      957.29     36.50 o 
   2 -12  16      282.53      369.05     26.20 o 
   3 -12  16      191.33      274.67     23.69 o 
  -4 -11  16      531.30      616.36     30.82 o 
  -3 -11  16       45.68       15.31     15.31 o 
  -2 -11  16       31.72       82.60     21.04 o 
  -1 -11  16        6.40       78.78     24.27 o 
   0 -11  16      655.92      660.28     52.58 o 
   1 -11  16      203.98      190.69     17.14 o 
   2 -11  16      896.58     1131.70     43.82 o 
   3 -11  16      218.95      203.78     20.42 o 
  -5 -10  16      285.32      350.17     31.40 o 
  -4 -10  16       72.92       84.94     17.14 o 
  -3 -10  16     1508.10     1597.63     57.01 o 
  -2 -10  16      477.00      483.44     55.33 o 
   0 -10  16       81.84       63.56     11.36 o 
   1 -10  16      164.05      168.25     17.72 o 
   2 -10  16      624.41      776.62     31.11 o 
   3 -10  16      369.84      376.17     25.23 o 
  -5  -9  16       63.11       38.52     16.56 o 
  -4  -9  16       13.61       24.08     16.47 o 
  -3  -9  16        3.52       10.59     19.16 o 
  -2  -9  16      285.85      239.68     27.04 o 
  -1  -9  16      314.27      302.09     57.06 o 
   0  -9  16      381.65      361.92     17.72 o 
   1  -9  16      213.27      233.16     15.12 o 
   2  -9  16       44.91       29.85     19.36 o 
   3  -9  16      848.87      871.00     38.43 o 
   4  -9  16       18.00        0.96     17.53 o 
  -5  -8  16      244.54      175.58     15.96 o 
  -4  -8  16       18.25      -28.80     19.36 o 
  -3  -8  16        4.65        5.68     18.20 o 
  -2  -8  16      705.37      754.19     32.60 o 
  -1  -8  16      571.59      558.44     21.28 o 
   0  -8  16       61.81       57.78     31.59 o 
   1  -8  16      160.39      154.86     16.95 o 
   2  -8  16      325.54      270.52     19.36 o 
   3  -8  16      129.86      150.24     17.53 o 
   4  -8  16      116.11       84.94     17.14 o 
  -6  -7  16        3.60       43.22     31.83 o 
  -5  -7  16      349.51      378.25     25.71 o 
  -4  -7  16       47.84       43.98     15.21 o 
  -3  -7  16       18.12      -14.35     15.31 o 
  -2  -7  16       13.00       13.05     14.52 o 
  -1  -7  16     1763.07     1891.89     49.84 o 
   0  -7  16      329.09      339.91     18.36 o 
   1  -7  16      229.44      235.95     19.07 o 
   2  -7  16     1238.16     1117.06     41.51 o 
   3  -7  16      557.73      634.95     31.30 o 
   4  -7  16      205.43      233.16     22.73 o 
  -6  -6  16      426.36      389.26     24.83 o 
  -5  -6  16       24.86      131.84     41.32 o 
  -4  -6  16      129.65       79.83     91.11 o 
  -3  -6  16      695.18      600.15     40.59 o 
  -2  -6  16      311.18      381.17     14.83 o 
  -1  -6  16        1.41       10.88     39.97 o 
   0  -6  16      499.23      506.85     39.49 o 
   1  -6  16      461.88      398.13     27.25 o 
   2  -6  16       75.09       34.77     14.64 o 
   3  -6  16      520.37      588.91     30.14 o 
   4  -6  16       57.40       80.99     19.55 o 
  -6  -5  16      170.69      226.71     30.86 o 
  -5  -5  16      886.01     1024.38     69.10 o 
  -4  -5  16       28.54      140.66     98.28 o 
  -3  -5  16      184.63      171.85     49.31 o 
  -2  -5  16     1416.48     1464.13     91.83 o 
  -1  -5  16      858.30      727.47     71.22 o 
   0  -5  16       99.79      119.22     17.67 o 
   1  -5  16       20.24       60.67     15.51 o 
   2  -5  16     1055.81     1086.14     47.09 o 
   3  -5  16      263.83      198.49     19.86 o 
   4  -5  16      270.49      284.80     45.65 o 
  -6  -4  16       28.90       23.31     27.08 o 
  -5  -4  16       65.12       40.37     18.87 o 
  -4  -4  16      382.25      371.35     25.57 o 
  -3  -4  16      125.91      141.99     49.60 o 
  -2  -4  16      121.68      117.09     10.94 o 
  -1  -4  16     1150.98     1249.75     35.68 o 
   0  -4  16      148.20      121.32     15.14 o 
   1  -4  16       14.82       34.77     16.47 o 
   2  -4  16        4.64       -9.63     19.26 o 
   3  -4  16      842.96      805.62     52.25 o 
   4  -4  16      597.22      568.94     31.82 o 
  -6  -3  16     1107.34     1153.05     87.49 o 
  -5  -3  16       38.08       63.68     22.35 o 
  -4  -3  16      675.12      607.86     25.00 o 
  -3  -3  16        5.11        6.82     25.47 o 
  -2  -3  16      116.23      104.29     15.60 o 
  -1  -3  16      166.27      221.92     29.66 o 
   0  -3  16        3.64       22.60     10.69 o 
   1  -3  16        7.36       18.28     14.95 o 
   2  -3  16        7.06        5.03     36.93 o 
   3  -3  16      497.08      495.11     87.01 o 
   4  -3  16      102.37       56.63     47.77 o 
  -6  -2  16        0.34      -13.84     32.79 o 
  -5  -2  16       42.40       40.35     18.88 o 
  -4  -2  16       13.69       -3.51     24.51 o 
  -3  -2  16      652.56      757.07     79.02 o 
  -2  -2  16        0.66       -2.28     11.79 o 
  -1  -2  16      558.07      556.49     42.66 o 
   0  -2  16      943.37     1050.96     62.65 o 
   1  -2  16      258.76      282.74     51.24 o 
   2  -2  16      224.06      256.93     27.59 o 
   3  -2  16       37.84       62.58     16.41 o 
  -6  -1  16     1034.69      900.98     68.38 o 
  -5  -1  16     1374.14     1321.19     47.77 o 
  -4  -1  16      286.40      236.33     16.62 o 
  -3  -1  16      336.74      311.95     54.27 o 
  -2  -1  16        4.70       48.27     21.24 o 
  -1  -1  16      530.75      477.07     18.42 o 
   0  -1  16     1414.03     1318.34     51.81 o 
   1  -1  16      833.53      770.33     63.80 o 
   2  -1  16        2.22       67.61     22.92 o 
   3  -1  16       22.74       -8.67     20.32 o 
  -5   0  16      137.57      156.18     50.66 o 
  -4   0  16      708.33      718.52     40.35 o 
  -3   0  16      338.73      340.63     44.73 o 
  -2   0  16     1072.45     1075.05     34.22 o 
  -1   0  16        4.03       16.11     16.07 o 
   0   0  16      872.65      836.35     33.53 o 
   1   0  16        8.59       83.77     24.90 o 
   2   0  16      339.57      309.45     57.35 o 
   3   0  16      139.46       71.44     26.39 o 
  -5   1  16       42.19       29.11     57.25 o 
  -4   1  16       11.31       36.27     19.79 o 
  -3   1  16      527.45      460.63     30.61 o 
  -2   1  16       88.49       97.73     40.06 o 
  -1   1  16       65.94       -8.56     41.85 o 
   0   1  16      188.05      163.54     15.91 o 
   1   1  16      440.16      450.43     71.65 o 
   2   1  16       34.07       62.81     17.45 o 
  -4   2  16      243.35      238.39     48.97 o 
  -3   2  16      195.60      174.27     19.06 o 
  -2   2  16       10.54       32.43     30.77 o 
  -1   2  16      682.30      628.43     28.19 o 
   0   2  16        0.28       36.35     21.24 o 
   1   2  16      124.70       62.54     15.59 o 
  -4   3  16        3.89       16.96     16.32 o 
  -3   3  16      254.77      205.33     70.98 o 
  -2   3  16      331.83      404.60     29.94 o 
  -1   3  16        1.23        4.13     35.54 o 
   0   3  16      952.33      899.55    110.95 o 
  -2   4  16      127.20       77.64     20.57 o 
  -1   4  16      101.27       74.93     31.68 o 
  -1 -13  17       23.87       27.83     23.88 o 
  -3 -12  17       91.37       96.21     18.30 o 
  -2 -12  17      384.12      401.76     24.90 o 
  -1 -12  17      126.53       90.72     24.85 o 
   0 -12  17        8.02       37.37     30.72 o 
   1 -12  17       50.54       68.18     16.37 o 
   2 -12  17      556.51      638.13     36.02 o 
  -3 -11  17      298.86      270.52     23.50 o 
  -2 -11  17       13.22       -1.49     13.21 o 
  -1 -11  17       71.28       27.83     21.28 o 
   0 -11  17       79.39        0.96     21.48 o 
   1 -11  17       55.13       28.80     10.69 o 
   2 -11  17      102.82       78.20     18.11 o 
  -4 -10  17       48.22       99.87     17.34 o 
  -3 -10  17        3.40      102.37     21.96 o 
  -2 -10  17      618.14      701.88     43.39 o 
  -1 -10  17     1892.96     2240.36     89.24 o 
   0 -10  17        0.18       11.65      9.73 o 
   1 -10  17       15.96        8.67     10.59 o 
   2 -10  17       14.96       -6.84     18.49 o 
  -4  -9  17       94.87      106.13     18.59 o 
  -3  -9  17       22.25       86.68     21.96 o 
  -2  -9  17       17.65       -3.21      9.39 o 
  -1  -9  17        5.62      -20.67     17.69 o 
   0  -9  17      987.82      824.00     35.63 o 
   1  -9  17       50.31       58.75     16.18 o 
   2  -9  17       26.99       -3.85     13.48 o 
   3  -9  17       76.68       44.11     16.47 o 
  -5  -8  17      501.71      429.86     23.02 o 
  -4  -8  17       47.76       48.35     21.96 o 
  -3  -8  17      470.14      470.55     28.31 o 
  -2  -8  17       17.34      -22.85     15.23 o 
  -1  -8  17      419.60      468.88     20.18 o 
   0  -8  17        0.90        1.93     10.69 o 
   1  -8  17      653.59      744.06     32.17 o 
   2  -8  17      258.97      245.58     22.34 o 
   3  -8  17        1.32       44.11     22.25 o 
  -5  -7  17      349.12      416.70     54.99 o 
  -4  -7  17      515.43      523.22    104.44 o 
  -3  -7  17      288.13      264.46     28.22 o 
  -2  -7  17      222.61      230.70     58.94 o 
  -1  -7  17      160.80      139.39     15.60 o 
   0  -7  17     1025.59      977.13     35.40 o 
   1  -7  17      152.52      126.16     16.08 o 
   2  -7  17      340.52      359.51     23.50 o 
   3  -7  17      290.63      377.42     30.14 o 
  -5  -6  17       91.86       80.08     81.81 o 
  -4  -6  17      185.65      187.37     25.44 o 
  -3  -6  17      144.32      232.20     58.65 o 
  -2  -6  17       17.19       12.62      7.60 o 
  -1  -6  17      382.64      307.41     20.71 o 
   0  -6  17        4.07       -8.18     11.14 o 
   1  -6  17      288.46      214.57     26.39 o 
   2  -6  17      338.89      244.62     25.23 o 
   3  -6  17      453.45      484.13     31.40 o 
  -5  -5  17      200.86      196.87     25.96 o 
  -4  -5  17      767.11      704.53    124.91 o 
  -3  -5  17      115.55      155.70     34.43 o 
  -2  -5  17      146.07      159.77     29.33 o 
  -1  -5  17      946.71      907.58     61.97 o 
   0  -5  17       65.98       27.83     14.45 o 
   1  -5  17       95.12      161.12     22.82 o 
   2  -5  17      136.74      124.14     22.82 o 
   3  -5  17      486.12      537.39     35.92 o 
  -5  -4  17       39.46       41.86     22.49 o 
  -4  -4  17       12.88       26.69     65.92 o 
  -3  -4  17      402.15      335.24     21.57 o 
  -2  -4  17     1635.78     1580.92     42.10 o 
  -1  -4  17        1.19      -20.22     13.48 o 
   0  -4  17     1162.44     1139.98     48.15 o 
   1  -4  17       20.85        2.89     17.34 o 
   2  -4  17        1.37       44.11     19.36 o 
   3  -4  17       21.57       -4.82     18.30 o 
  -5  -3  17     1244.42     1303.49     60.99 o 
  -4  -3  17       48.33       10.99     38.91 o 
  -3  -3  17       62.84       82.14     14.09 o 
  -2  -3  17      137.24      132.99     64.28 o 
  -1  -3  17      635.41      707.01     25.38 o 
   0  -3  17      133.53      134.73     20.13 o 
   1  -3  17       48.31      102.37     18.20 o 
   2  -3  17      625.21      657.10     63.66 o 
   3  -3  17        5.50      116.63     28.80 o 
  -5  -2  17       12.18      -28.67     25.62 o 
  -4  -2  17     1133.18     1227.66     44.14 o 
  -3  -2  17       26.17       44.48     35.68 o 
  -2  -2  17      158.43      198.20     18.11 o 
  -1  -2  17      189.32      168.62     14.12 o 
   0  -2  17      531.13      420.76     29.28 o 
   1  -2  17      327.52      330.72     27.06 o 
   2  -2  17       83.54      -20.22     22.05 o 
  -5  -1  17      160.00      208.76     18.74 o 
  -4  -1  17      187.14      129.84     38.47 o 
  -3  -1  17       72.96       57.85     11.55 o 
  -2  -1  17      109.29       81.04     13.46 o 
  -1  -1  17       51.48       78.38     29.37 o 
   0  -1  17       41.84       58.75     20.42 o 
   1  -1  17      348.16      465.16     34.77 o 
   2  -1  17      246.48      199.35     27.16 o 
  -4   0  17        6.05       32.88     36.26 o 
  -3   0  17      702.93      702.72     32.13 o 
  -2   0  17       34.47       54.45     14.58 o 
  -1   0  17       70.61       54.99     18.79 o 
   0   0  17      364.16      347.88     67.22 o 
   1   0  17     1366.08     1433.43     65.78 o 
  -3   1  17        5.59      127.35     30.82 o 
  -2   1  17     1133.53     1092.67     49.04 o 
  -1   1  17      222.94      257.78     46.56 o 
   0   1  17      308.65      344.31     45.50 o 
  -2   2  17        0.34       37.58     23.71 o 
  -1   2  17       39.86       82.99     28.46 o 
  -2 -11  18       35.84       -7.22     14.45 o 
  -1 -11  18       56.47       16.28     29.76 o 
   0 -11  18     1027.29     1190.83     60.00 o 
  -3 -10  18      244.10      260.41     32.07 o 
  -2 -10  18       11.97      -34.74     23.16 o 
  -1 -10  18      569.74      492.32     48.25 o 
   0 -10  18      198.56      228.44     43.15 o 
   1 -10  18      271.80      236.91     18.11 o 
  -3  -9  18       79.35       18.30     29.76 o 
  -2  -9  18       24.07       20.05     19.65 o 
  -1  -9  18      218.74      208.42     24.65 o 
   0  -9  18      412.16      423.36     25.52 o 
   1  -9  18      341.73      262.44     19.07 o 
  -4  -8  18      458.43      419.51     31.78 o 
  -3  -8  18      152.80      161.12     29.18 o 
  -2  -8  18       23.03       45.49     17.34 o 
  -1  -8  18      221.42      204.38     72.66 o 
   0  -8  18        0.95       -7.61     11.46 o 
   1  -8  18      231.49      205.52     20.51 o 
   2  -8  18      162.82      161.89     20.51 o 
  -4  -7  18        0.34      -14.15     28.31 o 
  -3  -7  18      641.44      602.59     36.60 o 
  -2  -7  18        2.03       27.83     21.28 o 
  -1  -7  18      100.48       96.84     53.84 o 
   0  -7  18      771.06      802.81     44.01 o 
   1  -7  18      310.98      279.77     25.91 o 
   2  -7  18        0.64       38.52     15.41 o 
  -4  -6  18      261.77       80.42     27.50 o 
  -3  -6  18        3.61      -13.98     14.37 o 
  -2  -6  18      397.68      456.64     88.31 o 
  -1  -6  18      170.96      123.29     26.05 o 
   0  -6  18      128.37      135.41     20.90 o 
   1  -6  18       39.24       24.94     13.29 o 
   2  -6  18      253.38      335.24     28.41 o 
  -4  -5  18      454.67      449.17     32.93 o 
  -3  -5  18      219.18      252.10     20.40 o 
  -2  -5  18        6.26       19.12     26.97 o 
  -1  -5  18       45.91       34.47     11.12 o 
   0  -5  18      594.68      582.94     34.48 o 
   1  -5  18      106.02      137.62     30.63 o 
   2  -5  18       82.29       73.39     23.40 o 
  -3  -4  18      332.83      338.47     19.43 o 
  -2  -4  18      307.71      307.38     15.88 o 
  -1  -4  18       79.98       56.48     28.60 o 
   0  -4  18        4.22       41.22     16.37 o 
   1  -4  18      952.26     1017.77     49.50 o 
  -4  -3  18      127.28      122.96     82.05 o 
  -3  -3  18      262.26      265.08     18.96 o 
  -2  -3  18        6.48       23.56     52.54 o 
  -1  -3  18        5.07       14.71     50.66 o 
   0  -3  18        5.45       14.35     15.31 o 
   1  -3  18      315.13      313.96     31.88 o 
  -3  -2  18      610.36      530.64     33.03 o 
  -2  -2  18      746.63      723.70     39.68 o 
  -1  -2  18      238.26      205.11     35.20 o 
   0  -2  18      333.73      247.51     23.40 o 
   1  -2  18        2.00       -4.82     16.37 o 
  -3  -1  18      124.26      120.92     17.25 o 
  -2  -1  18      543.80      477.71     68.33 o 
  -1  -1  18      242.55      263.97     46.08 o 
   0  -1  18        1.23      -24.28     16.19 o 
  -2  -8  19       19.33       88.41     36.79 o 
  -1  -8  19      271.22      217.27     43.05 o 
   0  -8  19       28.26       70.21     13.48 o 
  -2  -7  19      582.93      442.10     29.13 o 
  -1  -7  19        1.27       85.52     28.70 o 
   0  -7  19      526.77      391.97     28.22 o 
  -2  -6  19        1.81       50.16     59.71 o 
  -1  -6  19      303.17      184.72     18.59 o 
   0  -6  19        7.10      -19.16     29.85 o 
  -2  -5  19      269.17      274.97     22.67 o 
  -1  -5  19       27.85       10.91     41.36 o 
   0  -5  19        8.71       21.09     16.28 o 
  -1  -4  19        1.85      -17.97     27.40 o 
                                                 
